# Supplementary material for: Crystal structure of (1S,3R,8R,9S,10R)-10-bromo­methyl-2,2-di­chloro-9,10-ep­oxy-3,7,7-tri­methyl­tri­cyclo­[6.4.0.01,3]dodeca­ne
Source: Acta Crystallogr E Crystallogr Commun. 2015 Apr 9;71(Pt 5):o284–5. doi: 10.1107/S205698901500657X (PMC4420093; doi:10.1107/S205698901500657X)
Supplement: Supplementary file 1 [file e-71-0o284-sup1.cif]

##############################################################################
#                                                                            #
# This CIF contains the data in a paper accepted for publication in          #
# Acta Crystallographica Section E. It conforms to the requirements of       #
# Notes for Authors for Acta Crystallographica Section E, and has been       #
# peer reviewed under the auspices of the IUCr Commission on Journals.       #
#                                                                            #
# Full details of the Crystallographic Information File format               #
# are given in the paper "The Crystallographic Information File (CIF):       #
# a New Standard Archive File for Crystallography" by S. R. Hall, F. H.      #
# Allen and I. D. Brown [Acta Cryst. (1991), A47, 655-685].                  #
#                                                                            #
# The current version of the core CIF dictionary is obtainable from          #
# ftp://ftp.iucr.org/pub/cif_core.dic.                                       #
#                                                                            #
# Software is freely available for graphical display of the structure(s)     #
# in this CIF. For information consult the CIF software page                 #
# http://www.iucr.org/resources/cif/software.                                #
#                                                                            #
# This file may be used for bona fide research purposes within the           #
# scientific community so long as proper attribution is given to the journal # 
# article from which it was obtained.                                        #
#                                                                            #
##############################################################################
data_I
_database_code_depnum_ccdc_archive 'CCDC 1057239'
_audit_creation_method     SHELXL-97
_chemical_name_systematic
;\
(1<i>S</i>,3<i>R</i>,8<i>R</i>,9<i>S</i>,10<i>R</i>)-10-Bromomethyl-\
2,2-dichloro-9,10-epoxy-3,7,7-trimethyltricyclo[6.4.0.0^1,3^]dodecane
;
_chemical_name_common     ?
_chemical_formula_moiety     'C16 H23 Br Cl2 O'
_chemical_formula_sum     'C16 H23 Br Cl2 O'
_chemical_formula_iupac     'C16 H23 Br Cl2 O'
_chemical_formula_weight     382.15
_chemical_melting_point     ?
_symmetry_cell_setting     orthorhombic
_symmetry_space_group_name_H-M     'P 21 21 21'
_symmetry_space_group_name_Hall     'P 2ac 2ab'
loop_
    _symmetry_equiv_pos_as_xyz
    'x, y, z'
    '-x+1/2, -y, z+1/2'
    '-x, y+1/2, -z+1/2'
    'x+1/2, -y+1/2, -z'
_cell_length_a     8.8748(5)
_cell_length_b     11.2102(6)
_cell_length_c     16.8597(8)
_cell_angle_alpha     90.00
_cell_angle_beta     90.00
_cell_angle_gamma     90.00
_cell_volume     1677.34(15)
_cell_formula_units_Z     4
_cell_measurement_reflns_used     3419
_cell_measurement_theta_min     2.18
_cell_measurement_theta_max     26.37
_cell_measurement_temperature     296(2)
_exptl_crystal_description     prism
_exptl_crystal_colour     colourless
_exptl_crystal_size_max     0.35
_exptl_crystal_size_mid     0.25
_exptl_crystal_size_min     0.16
_exptl_crystal_density_diffrn     1.513
_exptl_crystal_density_meas     ?
_exptl_crystal_density_method     'not measured'
_exptl_crystal_F_000     784
_exptl_absorpt_coefficient_mu     2.763
_exptl_absorpt_correction_type     multi-scan
_exptl_absorpt_process_details
;
(SADABS; Sheldrick, 2003)
;
_exptl_absorpt_correction_T_min     0.6476
_exptl_absorpt_correction_T_max     0.7461
_exptl_special_details     ?
_diffrn_ambient_temperature     296(2)
_diffrn_radiation_type     MoK\a
_diffrn_radiation_wavelength     0.71073
_diffrn_radiation_source     'fine-focus sealed tube'
_diffrn_radiation_monochromator     graphite
_diffrn_measurement_device_type     'Bruker APEXII CCD'
_diffrn_measurement_method     '\w and \f'
_diffrn_detector_area_resol_mean     ?
_diffrn_reflns_number     23384
_diffrn_reflns_av_R_equivalents     0.0339
_diffrn_reflns_av_sigmaI/netI     0.0332
_diffrn_reflns_theta_min     2.18
_diffrn_reflns_theta_max     26.37
_diffrn_reflns_theta_full     26.37
_diffrn_measured_fraction_theta_max     1.000
_diffrn_measured_fraction_theta_full     1.000
_diffrn_reflns_limit_h_min     -11
_diffrn_reflns_limit_h_max     11
_diffrn_reflns_limit_k_min     -14
_diffrn_reflns_limit_k_max     14
_diffrn_reflns_limit_l_min     -21
_diffrn_reflns_limit_l_max     14
_refine_special_details
;
Refinement of <i>F</i>^2^ against all reflections. The weighted <i>R</i>-factor
<i>wR</i> and goodness of fit <i>S</i> are based on <i>F</i>^2^, conventional
<i>R</i>-factors <i>R</i> are based on <i>F</i>, with <i>F</i> set to zero for
negative <i>F</i>^2^. The threshold expression of <i>F</i>^2^ >
2\s(<i>F</i>^2^) is used only for calculating <i>R</i>-factors(gt) <i>etc</i>.
and is not relevant to the choice of reflections for refinement.
<i>R</i>-factors based on <i>F</i>^2^ are statistically about twice as large
as those based on <i>F</i>, and <i>R</i>- factors based on all data will be
even larger.
;
_reflns_number_total     3419
_reflns_number_gt     3135
_reflns_threshold_expression     I>2\s(I)
_refine_ls_structure_factor_coef     Fsqd
_refine_ls_matrix_type     full
_refine_ls_R_factor_all     0.0374
_refine_ls_R_factor_gt     0.0330
_refine_ls_wR_factor_gt     0.0848
_refine_ls_wR_factor_ref     0.0877
_refine_ls_goodness_of_fit_ref     1.037
_refine_ls_restrained_S_all     1.037
_refine_ls_number_reflns     3419
_refine_ls_number_parameters     184
_refine_ls_number_restraints     0
_refine_ls_hydrogen_treatment     constr
_refine_ls_weighting_scheme     calc
_refine_ls_weighting_details
         'calc w=1/[\s^2^(Fo^2^)+(0.0350P)^2^+1.0813P] where P=(Fo^2^+2Fc^2^)/3'
_atom_sites_solution_hydrogens     geom
_atom_sites_solution_primary     direct
_atom_sites_solution_secondary     difmap
_refine_ls_shift/su_max     0.000
_refine_ls_shift/su_mean     0.000
_refine_diff_density_max     0.654
_refine_diff_density_min     -0.525
_refine_ls_extinction_method     none
_refine_ls_extinction_coef     ?
_refine_ls_abs_structure_details
;
Flack & Bernardinelli (2000), 1450 Friedel pairs
;
_refine_ls_abs_structure_Flack     0.012(9)
loop_
    _atom_type_symbol
    _atom_type_description
    _atom_type_scat_dispersion_real
    _atom_type_scat_dispersion_imag
    _atom_type_scat_source
    'C' 'C' 0.0033 0.0016
                         'International Tables Vol C Tables 4.2.6.8 and 6.1.1.4'
    'H' 'H' 0.0000 0.0000
                         'International Tables Vol C Tables 4.2.6.8 and 6.1.1.4'
    'Cl' 'Cl' 0.1484 0.1585
                         'International Tables Vol C Tables 4.2.6.8 and 6.1.1.4'
_computing_data_collection
;
APEX2 (Bruker, 2009)
;
_computing_cell_refinement
;
SAINT-Plus (Bruker, 2009)
;
_computing_data_reduction
;
SAINT-Plus (Bruker, 2009)
;
_computing_structure_solution
;
SHELXS97 (Sheldrick, 2008)
;
_computing_structure_refinement
;
SHELXL97 (Sheldrick, 2008)
;
_computing_molecular_graphics
;
ORTEP-3 for Windows (Farrugia, 2012)
;
_computing_publication_material
;
WinGX (Farrugia, 2012)
;
loop_
    _atom_site_type_symbol
    _atom_site_label
    _atom_site_fract_x
    _atom_site_fract_y
    _atom_site_fract_z
    _atom_site_U_iso_or_equiv
    _atom_site_adp_type
    _atom_site_calc_flag
    _atom_site_refinement_flags
    _atom_site_occupancy
    _atom_site_symmetry_multiplicity
    _atom_site_disorder_assembly
    _atom_site_disorder_group
    C C1 0.8156(3) 0.2763(2) 0.75464(16) 0.0311(5) Uani d . 1 1 . .
    H H1 0.8658 0.3365 0.7875 0.037 Uiso calc R 1 1 . .
    C C2 0.7910(3) 0.3332(2) 0.67448(17) 0.0349(6) Uani d . 1 1 . .
    H H2 0.8806 0.3401 0.6408 0.042 Uiso calc R 1 1 . .
    C C3 0.6468(3) 0.3276(2) 0.63277(17) 0.0382(6) Uani d . 1 1 . .
    C C4 0.5134(3) 0.2638(3) 0.66859(18) 0.0439(7) Uani d . 1 1 . .
    H H4A 0.4679 0.2133 0.6285 0.053 Uiso calc R 1 1 . .
    H H4B 0.4389 0.3224 0.6845 0.053 Uiso calc R 1 1 . .
    C C5 0.5541(3) 0.1874(3) 0.74026(17) 0.0362(6) Uani d . 1 1 . .
    H H5A 0.4632 0.1688 0.7697 0.043 Uiso calc R 1 1 . .
    H H5B 0.5976 0.1128 0.7221 0.043 Uiso calc R 1 1 . .
    C C6 0.6652(3) 0.2497(2) 0.79482(15) 0.0286(5) Uani d . 1 1 . .
    C C7 0.6026(3) 0.3367(2) 0.85487(16) 0.0347(6) Uani d . 1 1 . .
    C C8 0.6680(4) 0.2217(2) 0.88460(16) 0.0398(6) Uani d . 1 1 . .
    C C9 0.8207(4) 0.2258(3) 0.9237(2) 0.0570(9) Uani d . 1 1 . .
    H H9A 0.8075 0.2281 0.9808 0.068 Uiso calc R 1 1 . .
    H H9B 0.8719 0.2985 0.9079 0.068 Uiso calc R 1 1 . .
    C C10 0.9190(5) 0.1185(4) 0.9020(3) 0.0755(13) Uani d . 1 1 . .
    H H10A 1.0238 0.1393 0.9107 0.091 Uiso calc R 1 1 . .
    H H10B 0.8946 0.0530 0.9373 0.091 Uiso calc R 1 1 . .
    C C11 0.9007(5) 0.0760(3) 0.8162(3) 0.0603(10) Uani d . 1 1 . .
    H H11A 0.7992 0.0451 0.8104 0.072 Uiso calc R 1 1 . .
    H H11B 0.9693 0.0098 0.8081 0.072 Uiso calc R 1 1 . .
    C C12 0.9274(3) 0.1671(3) 0.7491(2) 0.0457(7) Uani d . 1 1 . .
    C C13 0.5657(5) 0.1268(3) 0.9185(2) 0.0592(9) Uani d . 1 1 . .
    H H13A 0.5498 0.1418 0.9739 0.089 Uiso calc R 1 1 . .
    H H13B 0.6116 0.0499 0.9118 0.089 Uiso calc R 1 1 . .
    H H13C 0.4707 0.1284 0.8913 0.089 Uiso calc R 1 1 . .
    C C14 1.0895(4) 0.2161(4) 0.7539(3) 0.0668(11) Uani d . 1 1 . .
    H H14A 1.1026 0.2583 0.8029 0.100 Uiso calc R 1 1 . .
    H H14B 1.1071 0.2694 0.7103 0.100 Uiso calc R 1 1 . .
    H H14C 1.1597 0.1511 0.7514 0.100 Uiso calc R 1 1 . .
    C C15 0.9119(4) 0.0994(3) 0.6701(3) 0.0586(10) Uani d . 1 1 . .
    H H15A 0.9802 0.0329 0.6697 0.088 Uiso calc R 1 1 . .
    H H15B 0.9354 0.1520 0.6270 0.088 Uiso calc R 1 1 . .
    H H15C 0.8105 0.0709 0.6645 0.088 Uiso calc R 1 1 . .
    C C16 0.6457(5) 0.3478(3) 0.54456(19) 0.0554(9) Uani d . 1 1 . .
    H H16A 0.7275 0.4010 0.5303 0.067 Uiso calc R 1 1 . .
    H H16B 0.5517 0.3854 0.5293 0.067 Uiso calc R 1 1 . .
    Br Br1 0.66817(6) 0.19765(4) 0.48772(2) 0.07821(17) Uani d . 1 1 . .
    O O4 0.6911(3) 0.43512(16) 0.67456(12) 0.0418(5) Uani d . 1 1 . .
    Cl Cl1 0.40574(9) 0.36000(8) 0.85958(5) 0.0521(2) Uani d . 1 1 . .
    Cl Cl2 0.69214(10) 0.47409(6) 0.87514(5) 0.04980(19) Uani d . 1 1 . .
loop_
    _atom_site_aniso_label
    _atom_site_aniso_U_11
    _atom_site_aniso_U_22
    _atom_site_aniso_U_33
    _atom_site_aniso_U_12
    _atom_site_aniso_U_13
    _atom_site_aniso_U_23
    C1 0.0274(12) 0.0251(11) 0.0408(14) -0.0013(10) -0.0036(11) -0.0025(10)
    C2 0.0353(13) 0.0311(13) 0.0383(14) -0.0042(10) 0.0061(11) -0.0017(11)
    C3 0.0477(15) 0.0347(14) 0.0323(13) 0.0006(11) -0.0016(12) -0.0043(11)
    C4 0.0345(14) 0.0591(19) 0.0382(15) -0.0083(13) -0.0069(12) -0.0046(13)
    C5 0.0305(13) 0.0362(13) 0.0418(15) -0.0096(11) 0.0009(12) -0.0039(12)
    C6 0.0271(11) 0.0265(11) 0.0323(12) -0.0027(10) -0.0045(11) 0.0017(9)
    C7 0.0353(13) 0.0355(14) 0.0331(14) -0.0013(11) -0.0001(11) 0.0001(11)
    C8 0.0485(16) 0.0368(14) 0.0341(14) -0.0056(13) -0.0056(13) 0.0077(11)
    C9 0.064(2) 0.061(2) 0.0459(18) -0.0004(18) -0.0205(18) 0.0138(15)
    C10 0.075(3) 0.071(3) 0.081(3) 0.017(2) -0.029(2) 0.027(2)
    C11 0.0554(19) 0.0392(16) 0.086(3) 0.0153(15) -0.009(2) 0.0085(17)
    C12 0.0330(15) 0.0369(15) 0.067(2) 0.0061(12) -0.0024(14) -0.0027(14)
    C13 0.076(3) 0.052(2) 0.049(2) -0.0088(18) 0.0071(18) 0.0157(16)
    C14 0.0316(16) 0.060(2) 0.109(3) 0.0024(15) -0.0107(18) -0.006(2)
    C15 0.0434(17) 0.0463(18) 0.086(3) 0.0076(14) 0.0107(18) -0.0195(18)
    C16 0.079(2) 0.0550(19) 0.0326(15) 0.0012(18) -0.0015(16) -0.0008(14)
    Br1 0.0966(3) 0.0883(3) 0.0497(2) 0.0133(3) -0.0049(2) -0.0260(2)
    O4 0.0549(12) 0.0313(9) 0.0394(11) 0.0054(9) -0.0052(10) 0.0000(8)
    Cl1 0.0415(4) 0.0631(5) 0.0516(5) 0.0067(4) 0.0126(3) 0.0000(4)
    Cl2 0.0638(5) 0.0353(3) 0.0504(4) -0.0044(3) -0.0037(4) -0.0109(3)
_geom_special_details
;
All s.u.'s (except the s.u. in the dihedral angle between two l.s. planes) are
estimated using the full covariance matrix. The cell s.u.'s are taken into
account individually in the estimation of s.u.'s in distances, angles and
torsion angles; correlations between s.u.'s in cell parameters are only used
when they are defined by crystal symmetry. An approximate (isotropic)
treatment of cell s.u.'s is used for estimating s.u.'s involving l.s. planes.
;
loop_
    _geom_bond_atom_site_label_1
    _geom_bond_atom_site_label_2
    _geom_bond_site_symmetry_2
    _geom_bond_distance
    _geom_bond_publ_flag
    C1 C2 . 1.510(4) ?
    C1 C6 . 1.527(4) ?
    C1 C12 . 1.579(4) ?
    C1 H1 . 0.9800 ?
    C2 O4 . 1.446(3) ?
    C2 C3 . 1.462(4) ?
    C2 H2 . 0.9800 ?
    C3 O4 . 1.451(3) ?
    C3 C16 . 1.504(4) ?
    C3 C4 . 1.509(4) ?
    C4 C5 . 1.524(4) ?
    C4 H4A . 0.9700 ?
    C4 H4B . 0.9700 ?
    C5 C6 . 1.519(4) ?
    C5 H5A . 0.9700 ?
    C5 H5B . 0.9700 ?
    C6 C7 . 1.512(4) ?
    C6 C8 . 1.546(4) ?
    C7 C8 . 1.500(4) ?
    C7 Cl2 . 1.766(3) ?
    C7 Cl1 . 1.769(3) ?
    C8 C9 . 1.507(5) ?
    C8 C13 . 1.511(4) ?
    C9 C10 . 1.531(6) ?
    C9 H9A . 0.9700 ?
    C9 H9B . 0.9700 ?
    C10 C11 . 1.530(6) ?
    C10 H10A . 0.9700 ?
    C10 H10B . 0.9700 ?
    C11 C12 . 1.543(5) ?
    C11 H11A . 0.9700 ?
    C11 H11B . 0.9700 ?
    C12 C15 . 1.538(5) ?
    C12 C14 . 1.542(4) ?
    C13 H13A . 0.9600 ?
    C13 H13B . 0.9600 ?
    C13 H13C . 0.9600 ?
    C14 H14A . 0.9600 ?
    C14 H14B . 0.9600 ?
    C14 H14C . 0.9600 ?
    C15 H15A . 0.9600 ?
    C15 H15B . 0.9600 ?
    C15 H15C . 0.9600 ?
    C16 Br1 . 1.947(3) ?
    C16 H16A . 0.9700 ?
    C16 H16B . 0.9700 ?
loop_
    _geom_angle_atom_site_label_1
    _geom_angle_atom_site_label_2
    _geom_angle_atom_site_label_3
    _geom_angle_site_symmetry_1
    _geom_angle_site_symmetry_3
    _geom_angle
    _geom_angle_publ_flag
    C2 C1 C6 . . 110.7(2) ?
    C2 C1 C12 . . 111.4(2) ?
    C6 C1 C12 . . 115.1(2) ?
    C2 C1 H1 . . 106.3 ?
    C6 C1 H1 . . 106.3 ?
    C12 C1 H1 . . 106.3 ?
    O4 C2 C3 . . 59.83(17) ?
    O4 C2 C1 . . 114.9(2) ?
    C3 C2 C1 . . 122.6(2) ?
    O4 C2 H2 . . 115.8 ?
    C3 C2 H2 . . 115.8 ?
    C1 C2 H2 . . 115.8 ?
    O4 C3 C2 . . 59.54(17) ?
    O4 C3 C16 . . 110.9(2) ?
    C2 C3 C16 . . 118.3(3) ?
    O4 C3 C4 . . 114.4(2) ?
    C2 C3 C4 . . 121.0(2) ?
    C16 C3 C4 . . 117.5(3) ?
    C3 C4 C5 . . 113.4(2) ?
    C3 C4 H4A . . 108.9 ?
    C5 C4 H4A . . 108.9 ?
    C3 C4 H4B . . 108.9 ?
    C5 C4 H4B . . 108.9 ?
    H4A C4 H4B . . 107.7 ?
    C6 C5 C4 . . 112.1(2) ?
    C6 C5 H5A . . 109.2 ?
    C4 C5 H5A . . 109.2 ?
    C6 C5 H5B . . 109.2 ?
    C4 C5 H5B . . 109.2 ?
    H5A C5 H5B . . 107.9 ?
    C7 C6 C5 . . 117.7(2) ?
    C7 C6 C1 . . 119.5(2) ?
    C5 C6 C1 . . 112.9(2) ?
    C7 C6 C8 . . 58.76(18) ?
    C5 C6 C8 . . 120.7(2) ?
    C1 C6 C8 . . 117.4(2) ?
    C8 C7 C6 . . 61.77(18) ?
    C8 C7 Cl2 . . 120.7(2) ?
    C6 C7 Cl2 . . 121.82(19) ?
    C8 C7 Cl1 . . 119.6(2) ?
    C6 C7 Cl1 . . 119.2(2) ?
    Cl2 C7 Cl1 . . 107.87(15) ?
    C7 C8 C9 . . 117.9(2) ?
    C7 C8 C13 . . 119.9(3) ?
    C9 C8 C13 . . 113.3(3) ?
    C7 C8 C6 . . 59.47(17) ?
    C9 C8 C6 . . 115.9(3) ?
    C13 C8 C6 . . 120.2(3) ?
    C8 C9 C10 . . 112.6(3) ?
    C8 C9 H9A . . 109.1 ?
    C10 C9 H9A . . 109.1 ?
    C8 C9 H9B . . 109.1 ?
    C10 C9 H9B . . 109.1 ?
    H9A C9 H9B . . 107.8 ?
    C11 C10 C9 . . 114.2(3) ?
    C11 C10 H10A . . 108.7 ?
    C9 C10 H10A . . 108.7 ?
    C11 C10 H10B . . 108.7 ?
    C9 C10 H10B . . 108.7 ?
    H10A C10 H10B . . 107.6 ?
    C10 C11 C12 . . 118.1(3) ?
    C10 C11 H11A . . 107.8 ?
    C12 C11 H11A . . 107.8 ?
    C10 C11 H11B . . 107.8 ?
    C12 C11 H11B . . 107.8 ?
    H11A C11 H11B . . 107.1 ?
    C15 C12 C14 . . 107.7(3) ?
    C15 C12 C11 . . 107.1(3) ?
    C14 C12 C11 . . 109.9(3) ?
    C15 C12 C1 . . 112.2(3) ?
    C14 C12 C1 . . 107.9(2) ?
    C11 C12 C1 . . 111.9(3) ?
    C8 C13 H13A . . 109.5 ?
    C8 C13 H13B . . 109.5 ?
    H13A C13 H13B . . 109.5 ?
    C8 C13 H13C . . 109.5 ?
    H13A C13 H13C . . 109.5 ?
    H13B C13 H13C . . 109.5 ?
    C12 C14 H14A . . 109.5 ?
    C12 C14 H14B . . 109.5 ?
    H14A C14 H14B . . 109.5 ?
    C12 C14 H14C . . 109.5 ?
    H14A C14 H14C . . 109.5 ?
    H14B C14 H14C . . 109.5 ?
    C12 C15 H15A . . 109.5 ?
    C12 C15 H15B . . 109.5 ?
    H15A C15 H15B . . 109.5 ?
    C12 C15 H15C . . 109.5 ?
    H15A C15 H15C . . 109.5 ?
    H15B C15 H15C . . 109.5 ?
    C3 C16 Br1 . . 110.8(2) ?
    C3 C16 H16A . . 109.5 ?
    Br1 C16 H16A . . 109.5 ?
    C3 C16 H16B . . 109.5 ?
    Br1 C16 H16B . . 109.5 ?
    H16A C16 H16B . . 108.1 ?
    C2 O4 C3 . . 60.63(18) ?
_iucr_refine_instructions_details
;
?
;
data_global
_journal_date_recd_electronic     2015-03-27
_journal_date_accepted     2015-03-31
_journal_name_full     'Acta Crystallographica, Section E'
_journal_year     2015
_journal_volume     71
_journal_issue      5
_journal_page_first     o284
_journal_page_last     o285
_journal_paper_category     HO
_journal_paper_doi     10.1107/S205698901500657X
_journal_coeditor_code     RZ5154
_publ_contact_author_name     'Berraho Moha '
_publ_contact_author_address
;
Laboratoire de Chimie des Substances Naturelles
Unit\'e Associ\'e au CNRST (URAC16)
Facult\'e des Sciences Semlalia,
BP 2390 Bd My Abdellah,
40000 Marrakech
Morocco
;
_publ_contact_author_email     'berraho@uca.ma'
_publ_contact_author_fax     '0021224437408'
_publ_contact_author_phone     '0021224434649'
_publ_section_title
;\
Crystal structure of
(1<i>S</i>,3<i>R</i>,8<i>R</i>,9<i>S</i>,10<i>R</i>)-10-bromomethyl-2,2-\
dichloro-9,10-epoxy-3,7,7-trimethyltricyclo[6.4.0.0^1,3^]dodecane
;
loop_
    _publ_author_name
    _publ_author_address
    'Benharref, Ahmed'
;
Laboratoire de Chimie des Substances Naturelles
Unit\'e Associ\'e au CNRST (URAC16)
Facult\'e des Sciences Semlalia,
BP 2390 Bd My Abdellah,
40000 Marrakech
Morocco
;
    'El Ammari, Lahcen'
;
Laboratoire de Chimie du Solide Appliqu\'ee,
Facult\'e des Sciences, Universit\'e Mohammed V
Avenue Ibn Battouta, BP 1014, Rabat, Morocco
;
    ' Saadi, Mohamed'
;
Laboratoire de Chimie du Solide Appliqu\'ee,
Facult\'e des Sciences, Universit\'e Mohammed V
Avenue Ibn Battouta, BP 1014, Rabat, Morocco
;
    'Berraho, Moha'
;
Laboratoire de Chimie des Substances Naturelles
Unit\'e Associ\'e au CNRST (URAC16)
Facult\'e des Sciences Semlalia,
BP 2390 Bd My Abdellah,
40000 Marrakech
Morocco
;
