# Supplementary material for: Crystal structure of (1S,3R,8R,9S,10R)-10-bromo­methyl-2,2-di­chloro-9,10-ep­oxy-3,7,7-tri­methyl­tri­cyclo­[6.4.0.01,3]dodeca­ne
Source: Acta Crystallogr E Crystallogr Commun. 2015 Apr 9;71(Pt 5):o284–5. doi: 10.1107/S205698901500657X (PMC4420093; doi:10.1107/S205698901500657X)
Supplement: Supplementary file 2 [file e-71-0o284-Isup2.hkl]

#
# h,k,l, Fc-squared, Fo-squared, sigma(Fo-squared) and status flag
#
data_I
_shelx_title ' EL15_D602_DRX13_MohA9_a.res in P2(1)2(1)2(1)'
_shelx_refln_list_code          4
_shelx_F_calc_maximum      199.72
_exptl_crystal_F_000       784.00
_reflns_d_resolution_high  0.8001
 
loop_
 _symmetry_equiv_pos_as_xyz
 'x, y, z'
 '-x+1/2, -y, z+1/2'
 '-x, y+1/2, -z+1/2'
 'x+1/2, -y+1/2, -z'
 
_cell_length_a     8.8748
_cell_length_b    11.2102
_cell_length_c    16.8597
_cell_angle_alpha  90.000
_cell_angle_beta   90.000
_cell_angle_gamma  90.000
 
_shelx_F_squared_multiplier     1.000
 
loop_
 _refln_index_h
 _refln_index_k
 _refln_index_l
 _refln_F_squared_calc
 _refln_F_squared_meas
 _refln_F_squared_sigma
 _refln_observed_status
   2   0   0     3109.28     3235.98    100.64 o
   4   0   0    12077.54    12396.54    508.54 o
   6   0   0      777.23      707.37     26.56 o
   8   0   0     1714.58     1718.58     63.64 o
  10   0   0      355.74      357.24     17.07 o
   1   1   0      163.93      190.00      3.68 o
   2   1   0     9709.98    10053.72    194.32 o
   3   1   0    11212.73    12055.09    246.61 o
   4   1   0     6226.22     6218.87    169.63 o
   5   1   0      357.24      415.46     11.11 o
   6   1   0        1.46        7.63      1.68 o
   7   1   0      566.24      561.70     15.11 o
   8   1   0     1478.16     1372.18     38.06 o
   9   1   0        3.52        6.11      3.23 o
  10   1   0        2.00       -1.60      3.78 o
  11   1   0       43.87       41.43      5.07 o
   0   2   0    39886.31    38816.70   3181.81 o
   1   2   0     7903.65     8311.05    160.64 o
   2   2   0       13.16       15.88      1.44 o
   3   2   0       20.72       25.36      1.63 o
   4   2   0     2119.41     2271.63     62.17 o
   5   2   0     3586.76     3706.15     96.21 o
   6   2   0      951.38      860.80     23.94 o
   7   2   0      461.47      401.38     11.66 o
   8   2   0       33.49       32.50      2.69 o
   9   2   0      277.47      269.79      9.36 o
  10   2   0       30.93       28.16      4.34 o
   1   3   0    12800.56    13111.86    268.53 o
   2   3   0     6072.61     6594.11    127.10 o
   3   3   0      945.79     1043.06     24.84 o
   4   3   0     1063.08     1186.83     29.43 o
   5   3   0       78.85       52.28      2.46 o
   6   3   0      419.10      358.93     10.45 o
   7   3   0      475.21      423.71     13.09 o
   8   3   0        1.90        4.86      2.48 o
   9   3   0      340.96      366.03     12.89 o
  10   3   0       19.48       17.60      4.44 o
   0   4   0        4.24        4.37      1.28 o
   1   4   0     2447.96     2546.89     66.09 o
   2   4   0     6067.05     6614.30    163.39 o
   3   4   0     8955.67     9193.50    238.12 o
   4   4   0     1009.67      998.15     27.56 o
   5   4   0     4071.13     4162.70    113.95 o
   6   4   0     4061.52     4106.94    127.47 o
   7   4   0       26.75       24.11      2.81 o
   8   4   0      151.98      176.11      6.95 o
   9   4   0      173.34      181.33      7.43 o
  10   4   0       14.71       15.52      4.53 o
   1   5   0      284.36      289.36      8.70 o
   2   5   0     1325.79     1382.56     38.00 o
   3   5   0      774.82      810.40     22.31 o
   4   5   0       76.78       72.31      3.17 o
   5   5   0      720.03      740.39     20.69 o
   6   5   0      422.75      405.94     12.56 o
   7   5   0      635.70      585.80     18.99 o
   8   5   0      232.92      243.50      8.49 o
   9   5   0      165.46      186.96      8.40 o
  10   5   0       32.94       43.18      4.81 o
   0   6   0     2417.54     2522.17     92.73 o
   1   6   0     1310.40     1296.62     35.60 o
   2   6   0       12.79        2.89      1.23 o
   3   6   0      832.14      775.86     22.87 o
   4   6   0      361.12      349.60     10.19 o
   5   6   0      266.87      289.02      8.70 o
   6   6   0       43.15       42.04      2.88 o
   7   6   0       11.98       10.47      3.10 o
   8   6   0        3.61        6.38      3.70 o
   9   6   0       50.01       49.44      4.76 o
  10   6   0        0.02       -5.00      5.12 o
   1   7   0     1183.59     1087.14     30.05 o
   2   7   0     2706.52     2876.04     83.66 o
   3   7   0      546.25      467.25     14.12 o
   4   7   0      699.68      593.11     16.79 o
   5   7   0      771.68      843.62     23.61 o
   6   7   0        8.31        7.52      2.63 o
   7   7   0      298.80      330.98     10.96 o
   8   7   0        2.99       -1.41      3.75 o
   9   7   0       57.25       66.59      5.33 o
   0   8   0      360.86      445.19     17.11 o
   1   8   0      720.35      698.54     19.60 o
   2   8   0      456.80      472.53     14.37 o
   3   8   0     1934.50     1817.40     53.06 o
   4   8   0       30.53       38.08      2.88 o
   5   8   0      186.98      182.67      6.56 o
   6   8   0      125.85      126.52      4.96 o
   7   8   0        3.02       -0.29      3.26 o
   8   8   0        1.42        1.68      3.93 o
   9   8   0       27.15       34.88      5.46 o
   1   9   0      504.88      480.43     13.95 o
   2   9   0      169.11      205.96      7.13 o
   3   9   0       28.72       24.05      2.56 o
   4   9   0       53.22       65.99      3.58 o
   5   9   0       44.79       44.90      3.47 o
   6   9   0       50.23       57.03      4.00 o
   7   9   0        7.99       10.06      3.49 o
   8   9   0        1.57       -4.01      4.01 o
   0  10   0       16.28       22.28      3.36 o
   1  10   0       27.27       40.07      2.65 o
   2  10   0        9.44        4.44      2.58 o
   3  10   0        5.03       13.19      2.67 o
   4  10   0        2.62        1.62      2.68 o
   5  10   0       54.95       42.19      3.69 o
   6  10   0       28.31       40.80      4.02 o
   7  10   0       40.29       28.41      6.21 o
   1  11   0       11.18       16.09      3.94 o
   2  11   0      193.15      175.30      7.38 o
   3  11   0        5.45       -1.81      3.56 o
   4  11   0       89.98       87.70      4.91 o
   5  11   0        3.62       -2.86      4.01 o
   6  11   0       72.37       56.40      5.27 o
   0  12   0        2.88       -1.59      6.00 o
   1  12   0       63.62       86.18      5.64 o
   2  12   0       16.36        8.98      4.59 o
   3  12   0       15.90       17.00      4.31 o
   4  12   0       20.56        6.06      4.28 o
   5  12   0      109.72      120.46      6.27 o
   1  13   0       13.85       11.51      5.02 o
   2  13   0       68.09       86.09      6.24 o
   3  13   0        6.61       13.69      4.79 o
   4  13   0       22.99       25.10      5.02 o
   0  14   0        5.20        8.07      8.29 o
   1   0   1     2194.76     2261.02     53.57 o
   2   0   1    15766.47    15826.40    334.80 o
   3   0   1      472.99      504.45     11.21 o
   4   0   1     1626.74     1546.97     42.41 o
   5   0   1      343.08      331.04      9.50 o
   6   0   1      291.59      240.99      7.28 o
   7   0   1       58.93       64.39      2.66 o
   8   0   1      109.17      105.21      4.17 o
   9   0   1        2.31        0.17      3.19 o
  10   0   1       18.12       28.61      4.04 o
  11   0   1        2.19        0.33      5.26 o
 -11   1   1       42.16       50.36      5.31 o
 -10   1   1       64.95       52.63      5.20 o
  -9   1   1        3.89        0.91      3.26 o
  -8   1   1        2.20       10.47      2.45 o
  -7   1   1      914.81      874.62     22.85 o
  -6   1   1     2572.90     2504.25     67.13 o
  -5   1   1       98.25      103.44      3.78 o
  -4   1   1     1409.62     1415.07     43.72 o
  -3   1   1     2482.03     2492.58     51.48 o
  -2   1   1     5804.09     6001.92    120.29 o
  -1   1   1    13924.04    14518.55    270.52 o
   0   1   1     3681.04     2551.39     85.21 o
   1   1   1    12983.87    13473.96    270.49 o
   2   1   1     6638.62     6846.42    127.11 o
   3   1   1     2539.64     2533.04     57.09 o
   4   1   1     1057.80     1026.45     34.35 o
   5   1   1      134.86      140.99      4.35 o
   6   1   1     2415.33     2390.96     63.51 o
   7   1   1      877.80      848.14     22.73 o
   8   1   1        6.39       17.76      2.42 o
   9   1   1        4.66        3.00      3.20 o
  10   1   1       61.30       46.81      4.34 o
  11   1   1       44.60       51.31      5.34 o
 -10   2   1      152.84      169.97      6.90 o
  -9   2   1       24.03       21.98      3.76 o
  -8   2   1       96.09      102.54      4.52 o
  -7   2   1      659.82      670.86     20.57 o
  -6   2   1      257.08      260.22      8.71 o
  -5   2   1     1247.93     1143.67     36.88 o
  -4   2   1     4318.14     4238.91    117.80 o
  -3   2   1     4252.12     4386.66    105.41 o
  -2   2   1    13199.08    13675.19    244.73 o
   0   2   1      652.98      705.22     14.96 o
   1   2   1      547.34      627.60     11.86 o
   2   2   1    11762.00    12388.41    244.94 o
   3   2   1     4308.08     4522.95    101.37 o
   4   2   1     4455.89     4378.36    117.77 o
   5   2   1     1481.96     1368.77     33.20 o
   6   2   1      284.08      288.15      8.16 o
   7   2   1      792.75      791.08     19.60 o
   8   2   1      122.23      135.76      4.64 o
   9   2   1       21.87       22.94      3.54 o
  10   2   1      126.99      133.24      6.33 o
 -10   3   1       26.88       23.41      4.44 o
  -9   3   1       43.22       54.74      4.50 o
  -8   3   1      157.69      157.75      6.26 o
  -7   3   1      143.19      135.49      5.41 o
  -6   3   1      280.96      295.07     16.29 o
  -5   3   1      138.35      133.77      5.54 o
  -4   3   1      396.75      427.52     14.56 o
  -3   3   1     2093.28     1959.94     41.13 o
  -2   3   1     2479.79     2705.76     52.74 o
  -1   3   1     1938.09     2094.55     42.90 o
   0   3   1     5683.62     5950.91    125.82 o
   1   3   1     2198.78     2349.45     44.12 o
   2   3   1     2014.20     2269.27     48.64 o
   3   3   1     1777.23     1636.54     42.80 o
   4   3   1      499.07      540.67     12.47 o
   5   3   1      182.03      171.11      5.20 o
   6   3   1      421.88      452.65     11.62 o
   7   3   1       95.09       97.35      4.42 o
   8   3   1      192.90      193.97      6.10 o
   9   3   1       70.51       80.01      4.34 o
  10   3   1       27.44       24.45      4.12 o
 -10   4   1       57.07       52.17      4.95 o
  -9   4   1       36.96       40.57      4.97 o
  -8   4   1      283.33      261.16      9.95 o
  -7   4   1       95.18      103.00      4.99 o
  -6   4   1       76.64       76.74      4.29 o
  -5   4   1     1811.97     1704.11     44.43 o
  -4   4   1      463.97      490.52     15.58 o
  -3   4   1       39.33       60.06      4.54 o
  -2   4   1      614.81      662.75     17.64 o
  -1   4   1     1602.71     1569.22     36.10 o
   0   4   1       55.23       55.88      3.81 o
   1   4   1     1498.16     1459.93     41.74 o
   2   4   1      628.72      681.06     16.82 o
   3   4   1       39.36       60.61      3.45 o
   4   4   1      581.82      624.94     14.82 o
   5   4   1     1388.69     1330.88     43.96 o
   6   4   1       67.35       64.99      3.72 o
   7   4   1      125.16      131.26      4.53 o
   8   4   1      306.52      294.25      9.65 o
   9   4   1       36.06       37.77      4.15 o
  10   4   1       53.60       58.29      5.01 o
 -10   5   1       45.04       54.70      5.13 o
  -9   5   1      108.44      104.74      5.90 o
  -8   5   1       20.42       12.20      3.01 o
  -7   5   1      119.89      116.21      4.81 o
  -6   5   1      675.79      620.08     17.17 o
  -5   5   1     1321.85     1314.15     38.18 o
  -4   5   1      133.37      123.03      4.23 o
  -3   5   1     4805.06     4703.43    117.76 o
  -2   5   1     1824.33     2000.87     55.71 o
  -1   5   1     3566.77     3748.48     95.99 o
   0   5   1      269.43      409.02     11.48 o
   1   5   1     3053.88     3238.46    101.74 o
   2   5   1     1947.35     2066.65     55.74 o
   3   5   1     4495.00     4360.91    124.21 o
   4   5   1      139.70      126.38      4.14 o
   5   5   1     1469.13     1459.52     38.31 o
   6   5   1      658.37      590.15     18.20 o
   7   5   1       83.53       90.21      4.75 o
   8   5   1       21.78       18.44      3.22 o
   9   5   1       87.31       85.74      5.91 o
  10   5   1       40.62       46.58      5.03 o
 -10   6   1        4.92        6.52      5.23 o
  -9   6   1       82.55       85.68      5.44 o
  -8   6   1       97.82       99.84      5.39 o
  -7   6   1       87.84       90.41      4.57 o
  -6   6   1      680.84      639.42     18.33 o
  -5   6   1      816.41      846.59     28.06 o
  -4   6   1      178.80      156.42      5.76 o
  -3   6   1      249.62      271.96      7.69 o
  -2   6   1      998.90     1093.04     32.02 o
  -1   6   1     4826.61     4581.57    114.68 o
   0   6   1      168.92      165.99      4.98 o
   1   6   1     4445.81     4218.05    128.23 o
   2   6   1     1172.76     1243.46     33.94 o
   3   6   1      231.82      256.20      8.45 o
   4   6   1      233.71      208.58      5.89 o
   5   6   1      593.02      609.36     18.43 o
   6   6   1      689.30      655.75     19.45 o
   7   6   1      119.07      115.87      4.91 o
   8   6   1      107.40      116.98      5.48 o
   9   6   1       86.82       82.25      5.29 o
  10   6   1        5.98        2.99      5.02 o
  -9   7   1       72.75       73.28      5.38 o
  -8   7   1       67.26       64.05      5.41 o
  -7   7   1       75.04       97.37      4.34 o
  -6   7   1      135.47      130.66      4.63 o
  -5   7   1      165.62      150.00      5.42 o
  -4   7   1      412.17      391.73     11.57 o
  -3   7   1      278.84      245.96      7.87 o
  -2   7   1      132.28      127.96      4.15 o
  -1   7   1      409.58      422.80     12.43 o
   0   7   1      982.56     1041.05     27.34 o
   1   7   1      528.65      554.80     16.58 o
   2   7   1      105.19       95.93      4.03 o
   3   7   1      316.69      280.32      8.42 o
   4   7   1      374.14      362.31     10.88 o
   5   7   1      193.24      175.16      5.56 o
   6   7   1      109.50      102.13      4.49 o
   7   7   1       74.36       91.08      4.57 o
   8   7   1       71.40       69.96      4.73 o
   9   7   1       81.85       87.97      5.56 o
  -9   8   1       11.03        4.50      5.35 o
  -8   8   1      104.08      106.18      6.02 o
  -7   8   1       25.55       19.80      3.40 o
  -6   8   1       69.52       63.65      3.72 o
  -5   8   1       28.09       27.74      2.94 o
  -4   8   1      914.44      882.12     28.34 o
  -3   8   1      101.49      101.14      4.48 o
  -2   8   1      829.33      851.66     23.69 o
  -1   8   1      102.79      100.00      4.57 o
   0   8   1     1652.14     1601.83     41.87 o
   1   8   1      168.88      158.77      5.16 o
   2   8   1      721.41      746.53     23.66 o
   3   8   1      113.29      112.92      4.27 o
   4   8   1     1050.42     1036.03     28.37 o
   5   8   1       41.37       36.58      2.90 o
   6   8   1       72.31       66.50      3.63 o
   7   8   1       24.62       19.71      3.63 o
   8   8   1      102.98      110.19      5.86 o
   9   8   1        9.24       -2.28      5.05 o
  -8   9   1       86.34       86.88      5.65 o
  -7   9   1      139.89      148.39      6.40 o
  -6   9   1       67.34       84.14      4.60 o
  -5   9   1      112.73      110.72      5.10 o
  -4   9   1      181.26      205.46      7.05 o
  -3   9   1      447.05      421.38     12.96 o
  -2   9   1      489.21      467.43     15.66 o
  -1   9   1       56.29       52.45      2.31 o
   0   9   1     3194.05     3165.33     82.35 o
   1   9   1       51.38       44.33      2.87 o
   2   9   1      588.30      558.81     15.72 o
   3   9   1      422.10      405.57     12.11 o
   4   9   1      163.14      181.62      6.82 o
   5   9   1      125.40      130.79      5.20 o
   6   9   1       77.88       84.93      4.48 o
   7   9   1      150.83      160.38      6.49 o
   8   9   1       87.01       91.13      5.24 o
  -7  10   1       24.97       32.78      4.28 o
  -6  10   1       13.49        6.40      3.61 o
  -5  10   1       35.18       39.17      3.78 o
  -4  10   1      165.71      139.06      5.56 o
  -3  10   1      333.71      312.24     10.65 o
  -2  10   1       76.12       89.35      4.10 o
  -1  10   1      225.61      202.72      6.13 o
   0  10   1      150.04      150.07      5.06 o
   1  10   1      216.37      184.85      6.31 o
   2  10   1       57.28       70.41      3.92 o
   3  10   1      339.41      325.84      9.97 o
   4  10   1      179.18      153.97      5.59 o
   5  10   1       28.83       32.68      3.77 o
   6  10   1       15.32        5.26      4.12 o
   7  10   1       25.23       40.52      4.99 o
  -6  11   1       34.82       22.58      4.84 o
  -5  11   1       18.84       14.34      4.14 o
  -4  11   1       55.30       58.61      4.57 o
  -3  11   1       40.79       48.19      4.44 o
  -2  11   1      181.05      179.90      7.77 o
  -1  11   1       13.28       11.23      4.00 o
   0  11   1       14.38       22.97      3.28 o
   1  11   1       19.42       20.60      3.12 o
   2  11   1      218.89      208.96      7.91 o
   3  11   1       27.27       29.22      3.87 o
   4  11   1       61.25       68.19      4.60 o
   5  11   1       18.54        8.05      4.03 o
   6  11   1       50.92       50.09      4.94 o
  -5  12   1       38.94       49.83      5.06 o
  -4  12   1        1.08        1.50      4.29 o
  -3  12   1       12.06       11.05      4.16 o
  -2  12   1       84.59       90.35      5.55 o
  -1  12   1      442.01      467.89     16.53 o
   0  12   1       26.80       22.29      4.79 o
   1  12   1      446.89      474.75     16.49 o
   2  12   1       65.33       75.90      5.58 o
   3  12   1       13.35       18.54      4.90 o
   4  12   1        0.35        1.49      4.21 o
   5  12   1       39.62       59.49      5.08 o
  -4  13   1       72.90       84.46      5.81 o
  -3  13   1      136.18      151.05      6.78 o
  -2  13   1       59.95       55.15      5.66 o
  -1  13   1      157.09      144.13      7.60 o
   0  13   1        5.97       -3.78      4.99 o
   1  13   1      175.76      177.86      7.90 o
   2  13   1       57.55       65.20      5.86 o
   3  13   1      112.66      119.47      6.48 o
   4  13   1       74.17       82.00      6.41 o
   0   0   2      616.15      556.77     32.39 o
   1   0   2     2338.94     2311.98     67.05 o
   2   0   2     5928.95     6283.36    142.73 o
   3   0   2      975.81      991.19     25.77 o
   4   0   2      342.63      234.76      7.15 o
   5   0   2      464.28      544.93     14.45 o
   6   0   2     2219.68     2194.44     57.12 o
   7   0   2      753.02      741.14     22.03 o
   8   0   2       17.83       12.23      2.87 o
   9   0   2        3.47        5.94      3.20 o
  10   0   2       95.02       94.81      5.54 o
  11   0   2        9.46       19.28      5.27 o
 -11   1   2       52.02       64.38      6.13 o
 -10   1   2      127.84      141.21      6.86 o
  -9   1   2       16.93       15.89      3.58 o
  -8   1   2       50.10       43.29      3.72 o
  -7   1   2      428.64      408.77     13.65 o
  -6   1   2      116.33      126.83      4.48 o
  -5   1   2      990.43      920.38     25.04 o
  -4   1   2     3536.56     3490.75     99.65 o
  -3   1   2     1833.14     2025.29     47.55 o
  -2   1   2     7854.87     7839.77    157.54 o
  -1   1   2     2535.00     2552.02     50.66 o
   0   1   2      255.30      261.04      7.26 o
   1   1   2     2328.94     2380.27     52.28 o
   2   1   2     8087.71     8024.27    157.60 o
   3   1   2     1968.85     2166.90     51.70 o
   4   1   2     3372.81     3393.23     84.94 o
   5   1   2      845.52      785.18     23.29 o
   6   1   2      122.73      121.49      6.07 o
   7   1   2      482.70      475.58     12.18 o
   8   1   2       80.72       69.61      3.25 o
   9   1   2       16.27       12.85      3.35 o
  10   1   2      153.23      164.17      6.94 o
  11   1   2       57.52       66.50      6.23 o
 -10   2   2       37.68       31.53      4.50 o
  -9   2   2       17.84       23.25      3.79 o
  -8   2   2       17.81       22.37      3.21 o
  -7   2   2        1.72        3.13      1.76 o
  -6   2   2      900.50      910.65     30.82 o
  -5   2   2      237.14      275.09     10.17 o
  -4   2   2      551.20      472.88     15.91 o
  -3   2   2     2059.70     2003.29     45.87 o
  -2   2   2     6616.71     6768.24    136.01 o
  -1   2   2     4035.08     4338.69     83.48 o
   0   2   2     1237.28     1290.98     26.53 o
   1   2   2     3809.37     4055.17     83.38 o
   2   2   2     7132.80     7330.05    136.06 o
   3   2   2     2067.02     2026.08     45.87 o
   4   2   2      693.40      607.19     14.99 o
   5   2   2      157.72      201.90      6.18 o
   6   2   2     1022.55     1047.19     27.40 o
   7   2   2        8.91       14.93      1.78 o
   8   2   2        6.07        9.55      2.47 o
   9   2   2        9.50        8.98      3.48 o
  10   2   2       33.42       27.41      4.07 o
 -10   3   2       44.24       50.27      5.83 o
  -9   3   2       50.08       65.22      4.57 o
  -8   3   2      242.69      263.40      9.29 o
  -7   3   2      381.20      371.09     11.73 o
  -6   3   2     1718.19     1702.57     53.32 o
  -5   3   2     1551.08     1479.71     43.81 o
  -4   3   2     3364.89     3471.42     92.12 o
  -3   3   2      898.22     1026.64     26.17 o
  -2   3   2     3598.22     3813.34     78.43 o
  -1   3   2     6258.93     6718.32    140.19 o
   0   3   2     3471.53     3605.28     73.86 o
   1   3   2     6975.73     7377.52    136.24 o
   2   3   2     2827.58     3129.47     75.80 o
   3   3   2      935.32     1076.82     24.06 o
   4   3   2     3122.02     3286.38     83.31 o
   5   3   2     1586.21     1518.34     41.26 o
   6   3   2     1756.12     1710.71     44.59 o
   7   3   2      325.42      324.40     10.91 o
   8   3   2      213.26      235.25      7.98 o
   9   3   2       51.93       61.06      4.25 o
  10   3   2       54.82       56.89      4.49 o
 -10   4   2        9.23        6.47      4.50 o
  -9   4   2      192.19      189.08      8.35 o
  -8   4   2       14.96       20.24      3.92 o
  -7   4   2      154.50      145.32      5.91 o
  -6   4   2       69.93       64.74      3.43 o
  -5   4   2      563.74      582.89     16.39 o
  -4   4   2      131.35      140.10      4.67 o
  -3   4   2     1676.75     1543.81     40.71 o
  -2   4   2     1386.47     1442.79     38.63 o
  -1   4   2     7968.80     8357.32    209.49 o
   0   4   2        5.75       22.20      1.70 o
   1   4   2     9110.87     9530.67    241.79 o
   2   4   2     1470.92     1536.74     35.48 o
   3   4   2     1697.23     1581.79     38.81 o
   4   4   2      136.64      149.76      4.23 o
   5   4   2      385.93      410.00     12.55 o
   6   4   2       82.80       79.13      3.44 o
   7   4   2      173.54      161.91      5.39 o
   8   4   2       21.00       25.46      3.08 o
   9   4   2      246.38      239.32      8.12 o
  10   4   2        8.79        5.84      4.31 o
 -10   5   2        4.88        3.43      4.60 o
  -9   5   2      243.75      256.65     10.44 o
  -8   5   2       24.96       22.50      3.68 o
  -7   5   2      284.64      277.93      8.75 o
  -6   5   2        3.08        2.00      2.16 o
  -5   5   2     1945.07     1856.21     54.76 o
  -4   5   2       88.73       74.22      2.98 o
  -3   5   2      416.69      453.76     18.77 o
  -2   5   2     1298.93     1411.51     38.11 o
  -1   5   2     6739.79     6775.73    182.21 o
   0   5   2        0.88        1.29      1.25 o
   1   5   2     7433.92     7355.02    203.92 o
   2   5   2     1259.82     1358.54     37.99 o
   3   5   2      409.40      430.54     13.74 o
   4   5   2       92.73       80.16      2.76 o
   5   5   2     2202.23     2132.59     54.82 o
   6   5   2        6.84        8.68      2.25 o
   7   5   2      198.92      203.13      7.98 o
   8   5   2       20.68       24.09      3.36 o
   9   5   2      241.40      242.07     10.30 o
  10   5   2        5.36        6.94      5.03 o
  -9   6   2        7.66       12.21      4.45 o
  -8   6   2      177.34      173.27      9.45 o
  -7   6   2      133.46      144.16      5.58 o
  -6   6   2      425.71      370.93     10.82 o
  -5   6   2      224.29      219.14      6.19 o
  -4   6   2      327.07      322.57      9.62 o
  -3   6   2     1924.65     1813.55     47.08 o
  -2   6   2      798.02      763.18     22.00 o
  -1   6   2      504.83      505.05     14.30 o
   0   6   2      887.93      998.08     23.84 o
   1   6   2      582.34      588.24     16.01 o
   2   6   2      891.20      839.74     25.05 o
   3   6   2     1717.88     1611.61     46.98 o
   4   6   2      329.59      332.35     10.20 o
   5   6   2      167.68      159.05      5.94 o
   6   6   2      413.96      358.16     11.45 o
   7   6   2      121.96      140.71      5.96 o
   8   6   2      171.63      176.07      7.20 o
   9   6   2        1.70       10.27      4.24 o
  -9   7   2       81.65       83.15      6.02 o
  -8   7   2       67.77       65.73      5.36 o
  -7   7   2      202.23      193.88      6.41 o
  -6   7   2       11.35       16.03      2.72 o
  -5   7   2      753.34      696.83     18.59 o
  -4   7   2      901.58      882.83     24.82 o
  -3   7   2      133.30      142.67      5.72 o
  -2   7   2      974.21     1054.94     31.58 o
  -1   7   2     2051.35     1923.29     50.26 o
   0   7   2     3089.18     3128.22     77.50 o
   1   7   2     2088.32     1932.86     56.20 o
   2   7   2     1058.75     1100.12     31.60 o
   3   7   2      138.90      136.95      5.90 o
   4   7   2      811.62      796.76     23.36 o
   5   7   2      671.32      617.65     18.52 o
   6   7   2        9.83       12.97      2.88 o
   7   7   2      170.12      166.57      6.67 o
   8   7   2       76.35       82.24      6.45 o
   9   7   2       75.41       60.49      5.32 o
  -9   8   2        2.96       -0.20      5.16 o
  -8   8   2        6.77       13.80      4.30 o
  -7   8   2      191.66      207.71      7.28 o
  -6   8   2      585.59      569.31     18.46 o
  -5   8   2       71.05       59.29      3.41 o
  -4   8   2      745.12      762.54     24.35 o
  -3   8   2      348.23      345.96     11.89 o
  -2   8   2      461.42      449.62     12.42 o
  -1   8   2      184.89      164.36      5.43 o
   0   8   2      267.51      318.75      9.48 o
   1   8   2      230.97      201.04      6.81 o
   2   8   2      424.78      407.13     13.17 o
   3   8   2      436.26      427.36     11.37 o
   4   8   2      845.32      880.50     24.44 o
   5   8   2       44.34       37.26      3.06 o
   6   8   2      660.22      636.29     17.44 o
   7   8   2      190.83      216.14      7.80 o
   8   8   2        5.39        8.62      4.04 o
   9   8   2        1.90        0.82      4.77 o
  -8   9   2       27.38       35.84      5.40 o
  -7   9   2      103.94      107.77      5.40 o
  -6   9   2        5.81        9.15      3.42 o
  -5   9   2        0.20       -2.65      3.03 o
  -4   9   2      343.23      341.43     11.04 o
  -3   9   2      497.01      465.16     14.03 o
  -2   9   2      427.21      445.18     12.55 o
  -1   9   2      613.87      564.92     14.26 o
   0   9   2        0.63        6.50      2.28 o
   1   9   2      575.01      524.33     17.89 o
   2   9   2      333.99      359.23     12.39 o
   3   9   2      466.66      438.70     13.12 o
   4   9   2      336.15      337.69     10.95 o
   5   9   2        0.27        2.81      2.86 o
   6   9   2        4.98       11.85      3.22 o
   7   9   2      111.36      125.16      5.53 o
   8   9   2       22.27       28.75      4.29 o
  -7  10   2        4.14       -0.20      3.97 o
  -6  10   2      152.15      157.99      6.25 o
  -5  10   2        1.75       -0.75      3.43 o
  -4  10   2      527.87      560.99     16.31 o
  -3  10   2      128.86      139.75      5.71 o
  -2  10   2      191.58      169.30      6.35 o
  -1  10   2       98.24       93.79      4.23 o
   0  10   2      464.22      456.97     14.30 o
   1  10   2      102.03       96.69      4.75 o
   2  10   2      200.54      173.20      6.97 o
   3  10   2      131.90      141.21      5.74 o
   4  10   2      469.43      483.09     16.18 o
   5  10   2        3.32        0.79      3.85 o
   6  10   2      130.28      132.73      6.78 o
   7  10   2        2.91       -4.73      4.73 o
  -6  11   2       38.14       36.41      5.05 o
  -5  11   2      218.40      203.78      8.80 o
  -4  11   2      222.00      206.81      7.89 o
  -3  11   2      198.71      185.42      7.38 o
  -2  11   2       54.54       54.39      3.82 o
  -1  11   2       67.05       81.05      4.99 o
   0  11   2       15.00       24.89      3.36 o
   1  11   2       44.91       53.26      4.01 o
   2  11   2       46.99       45.09      4.45 o
   3  11   2      220.05      217.68      7.61 o
   4  11   2      232.42      222.49      9.16 o
   5  11   2      235.15      232.01      8.40 o
   6  11   2       35.17       38.93      4.84 o
  -5  12   2       19.76       18.68      4.53 o
  -4  12   2       97.96      101.70      5.84 o
  -3  12   2      120.67      128.39      6.95 o
  -2  12   2      203.00      183.27      7.88 o
  -1  12   2       78.09       89.10      5.76 o
   0  12   2      267.90      237.31     10.38 o
   1  12   2       96.30       92.28      5.73 o
   2  12   2      177.70      171.06      7.81 o
   3  12   2      138.02      154.93      6.46 o
   4  12   2      101.64      111.54      5.73 o
   5  12   2       20.86       18.04      6.12 o
  -4  13   2       33.09       22.46      4.94 o
  -3  13   2       83.81       99.42      6.02 o
  -2  13   2       55.93       59.76      5.68 o
  -1  13   2        0.49       10.93      6.60 o
   0  13   2       79.26       84.15      6.08 o
   1  13   2        2.34        3.39      4.95 o
   2  13   2       62.36       58.75      5.73 o
   3  13   2       81.96       87.94      6.50 o
   4  13   2       35.14       22.40      5.48 o
   1   0   3     4965.45     5420.08    157.21 o
   2   0   3     8490.38     8684.67    205.40 o
   3   0   3     1085.13     1203.61     31.29 o
   4   0   3    11272.54    11576.30    335.17 o
   5   0   3      249.47      271.84      8.95 o
   6   0   3      313.17      364.34     11.92 o
   7   0   3      293.21      305.30     10.41 o
   8   0   3      331.41      321.25     11.14 o
   9   0   3       35.41       44.84      3.91 o
  10   0   3       56.25       69.44      5.33 o
 -10   1   3        2.87        0.72      3.93 o
  -9   1   3      127.94      122.79      5.86 o
  -8   1   3       89.83      101.02      5.09 o
  -7   1   3      337.76      348.58     11.57 o
  -6   1   3      422.99      383.30     10.75 o
  -5   1   3      363.76      396.59     15.63 o
  -4   1   3     6734.75     6952.65    227.77 o
  -3   1   3       34.46       29.11      1.36 o
  -2   1   3     2959.44     2989.92     64.81 o
  -1   1   3      568.61      651.70     21.84 o
   0   1   3    19299.07    19927.07    666.73 o
   1   1   3      727.85      766.66     15.89 o
   2   1   3     3298.10     3331.28     62.95 o
   3   1   3       70.52       48.22      3.15 o
   4   1   3     6492.60     6718.48    167.85 o
   5   1   3      448.93      491.66     12.76 o
   6   1   3      307.01      275.51      9.95 o
   7   1   3      328.95      336.57     10.76 o
   8   1   3      104.61      122.11      4.70 o
   9   1   3      132.79      129.54      5.31 o
  10   1   3        2.73        4.92      4.74 o
 -10   2   3       48.45       50.93      4.78 o
  -9   2   3       69.86       89.31      5.08 o
  -8   2   3       97.70       90.46      4.73 o
  -7   2   3       17.07       16.52      2.79 o
  -6   2   3      117.03       96.54      4.99 o
  -5   2   3     1534.20     1461.45     48.92 o
  -4   2   3     2892.06     3041.40     93.19 o
  -3   2   3      629.85      578.51     14.18 o
  -2   2   3     5011.48     5206.98    101.72 o
  -1   2   3     7785.72     8057.66    167.39 o
   0   2   3     3831.54     3864.37     81.64 o
   1   2   3     8043.38     8297.29    167.55 o
   2   2   3     5173.01     5342.08    104.71 o
   3   2   3      606.67      559.26     13.01 o
   4   2   3     3185.63     3329.39     76.17 o
   5   2   3     1743.68     1647.87     40.97 o
   6   2   3      113.96       96.15      3.39 o
   7   2   3       18.32       15.25      1.75 o
   8   2   3       93.65       97.23      4.03 o
   9   2   3       75.04       89.60      4.48 o
  10   2   3       45.31       51.04      5.34 o
 -10   3   3       51.65       42.55      4.79 o
  -9   3   3      297.09      302.26     11.22 o
  -8   3   3      213.03      229.04      8.77 o
  -7   3   3      613.21      588.80     19.26 o
  -6   3   3      751.15      769.27     25.01 o
  -5   3   3     2442.23     2520.10     74.55 o
  -4   3   3      289.12      352.52     10.14 o
  -3   3   3     3974.91     3904.90    100.37 o
  -2   3   3     3041.69     3213.07     72.43 o
  -1   3   3      624.94      718.52     20.60 o
   0   3   3      985.42     1040.46     21.32 o
   1   3   3      870.53      882.61     21.11 o
   2   3   3     3008.81     3165.23     67.51 o
   3   3   3     4151.64     4186.52     88.99 o
   4   3   3      300.63      362.06      9.15 o
   5   3   3     2533.18     2601.60     66.71 o
   6   3   3      798.75      808.67     20.95 o
   7   3   3      640.80      614.66     18.20 o
   8   3   3      220.19      244.64      7.88 o
   9   3   3      291.29      299.49      9.65 o
  10   3   3       54.99       54.43      5.43 o
 -10   4   3      108.38      124.84      6.50 o
  -9   4   3        3.86       -0.67      3.98 o
  -8   4   3       26.11       24.59      3.89 o
  -7   4   3      300.29      297.89     10.09 o
  -6   4   3      252.18      212.83      6.63 o
  -5   4   3     1466.34     1425.93     36.17 o
  -4   4   3      883.32      926.42     26.42 o
  -3   4   3       58.66       66.76      2.63 o
  -2   4   3     3694.21     3954.68    101.61 o
  -1   4   3     6870.60     7282.56    161.20 o
   0   4   3      953.14      969.49     26.63 o
   1   4   3     6560.17     6884.29    175.53 o
   2   4   3     4034.92     4259.78     97.37 o
   3   4   3       74.95       81.88      2.58 o
   4   4   3      934.12      985.21     25.09 o
   5   4   3     1240.78     1212.22     34.33 o
   6   4   3      220.00      178.09      6.69 o
   7   4   3      286.63      286.66      8.98 o
   8   4   3       23.44       19.64      3.12 o
   9   4   3        4.07        8.78      3.13 o
  10   4   3      110.44      129.51      7.24 o
 -10   5   3       68.58       80.33      5.72 o
  -9   5   3      133.34      132.47      6.53 o
  -8   5   3       88.02       95.27      5.26 o
  -7   5   3      218.48      221.47      8.16 o
  -6   5   3      319.08      363.01     10.73 o
  -5   5   3      132.75      123.65      6.08 o
  -4   5   3      529.20      504.64     14.19 o
  -3   5   3     1309.76     1316.45     37.15 o
  -2   5   3     2944.67     3048.60     77.30 o
  -1   5   3     1366.10     1384.35     34.59 o
   0   5   3      450.42      513.38     16.22 o
   1   5   3     1239.27     1251.51     41.28 o
   2   5   3     2820.06     2898.40     81.51 o
   3   5   3     1372.57     1380.54     35.23 o
   4   5   3      521.70      503.82     13.48 o
   5   5   3       69.90       73.30      3.31 o
   6   5   3      327.27      369.33     11.42 o
   7   5   3      223.79      220.92      7.31 o
   8   5   3       79.46       81.28      4.15 o
   9   5   3      103.34       98.93      5.42 o
  10   5   3       75.14       91.03      8.24 o
  -9   6   3       38.97       38.13      4.77 o
  -8   6   3       17.31       16.55      4.28 o
  -7   6   3      249.48      275.07      8.58 o
  -6   6   3      121.25      120.21      4.88 o
  -5   6   3      612.18      606.93     17.35 o
  -4   6   3      674.11      599.50     18.82 o
  -3   6   3      619.77      596.19     17.15 o
  -2   6   3      696.25      744.39     18.03 o
  -1   6   3     1587.13     1639.91     39.83 o
   0   6   3      673.97      722.61     20.03 o
   1   6   3     1317.47     1368.15     47.62 o
   2   6   3      578.58      615.58     18.93 o
   3   6   3      585.45      556.74     16.08 o
   4   6   3      728.43      663.93     17.79 o
   5   6   3      614.28      621.76     18.37 o
   6   6   3      157.71      164.61      5.42 o
   7   6   3      243.99      254.56      9.57 o
   8   6   3       29.97       34.36      3.53 o
   9   6   3       39.60       32.59      4.70 o
  -9   7   3        2.00        3.20      4.89 o
  -8   7   3       18.83       17.16      4.55 o
  -7   7   3       54.92       46.12      3.42 o
  -6   7   3      116.33      112.02      4.71 o
  -5   7   3      433.03      405.14     11.51 o
  -4   7   3      207.54      214.30      6.24 o
  -3   7   3     2470.92     2409.83     72.09 o
  -2   7   3      367.11      338.51      9.12 o
  -1   7   3     2139.89     2191.03     57.92 o
   0   7   3     1282.53     1410.79     41.23 o
   1   7   3     2240.18     2280.40     69.39 o
   2   7   3      314.14      279.18      9.73 o
   3   7   3     2635.48     2545.00     72.11 o
   4   7   3      138.60      143.85      5.53 o
   5   7   3      358.10      330.44     10.83 o
   6   7   3      141.78      137.51      5.11 o
   7   7   3       58.27       54.76      3.69 o
   8   7   3       24.15       13.20      3.94 o
   9   7   3        4.84       -4.19      4.65 o
  -8   8   3       77.80       68.96      5.07 o
  -7   8   3      215.81      228.30      8.04 o
  -6   8   3       54.98       63.59      3.82 o
  -5   8   3       92.24       97.78      4.47 o
  -4   8   3       51.44       53.73      3.60 o
  -3   8   3      123.79      106.85      4.00 o
  -2   8   3      554.70      603.55     15.10 o
  -1   8   3      543.24      494.42     12.62 o
   0   8   3     1303.21     1328.98     38.99 o
   1   8   3      567.93      494.71     16.09 o
   2   8   3      376.48      425.00     22.51 o
   3   8   3      102.11       86.32      3.71 o
   4   8   3      103.89       89.43      4.08 o
   5   8   3       92.27      105.01      4.19 o
   6   8   3       45.94       51.82      3.65 o
   7   8   3      198.57      210.18      7.98 o
   8   8   3       59.54       51.85      4.72 o
  -8   9   3       27.28       40.53      5.29 o
  -7   9   3       92.26       95.04      5.10 o
  -6   9   3       75.33       88.44      4.84 o
  -5   9   3        3.45        2.05      3.01 o
  -4   9   3        9.43        5.69      2.94 o
  -3   9   3       20.24       18.38      2.82 o
  -2   9   3       91.20       84.16      3.65 o
  -1   9   3      298.99      272.83      8.70 o
   0   9   3       98.93      102.37      4.34 o
   1   9   3      314.65      292.29     10.02 o
   2   9   3       48.21       41.67      3.75 o
   3   9   3       17.22       19.02      2.86 o
   4   9   3       23.64       18.89      2.62 o
   5   9   3        2.53        1.23      2.79 o
   6   9   3       95.48      113.33      4.91 o
   7   9   3       96.04      103.87      5.11 o
   8   9   3       29.33       39.67      6.94 o
  -7  10   3       62.03       59.02      4.79 o
  -6  10   3        2.69        1.13      3.76 o
  -5  10   3       89.32       83.36      4.62 o
  -4  10   3       32.99       33.25      3.58 o
  -3  10   3      129.43      127.28      5.53 o
  -2  10   3      429.18      420.31     14.06 o
  -1  10   3      486.19      501.69     14.75 o
   0  10   3       36.58       36.02      3.15 o
   1  10   3      495.84      510.17     15.71 o
   2  10   3      481.11      479.68     15.15 o
   3  10   3      154.32      148.11      6.18 o
   4  10   3       58.39       47.87      3.77 o
   5  10   3       77.11       80.55      4.73 o
   6  10   3        2.21        3.09      4.15 o
   7  10   3       65.16       69.15      5.80 o
  -6  11   3      149.71      157.94      7.57 o
  -5  11   3       75.40       99.13      5.15 o
  -4  11   3      117.32       92.18      4.82 o
  -3  11   3       50.32       59.77      4.25 o
  -2  11   3      367.84      328.28     11.15 o
  -1  11   3      197.94      219.87      6.99 o
   0  11   3      446.02      416.14     13.44 o
   1  11   3      163.65      172.55      7.26 o
   2  11   3      369.68      327.97     12.00 o
   3  11   3       55.08       65.71      4.38 o
   4  11   3      133.55      113.07      5.37 o
   5  11   3       68.94       88.04      5.45 o
   6  11   3      155.88      175.16      7.91 o
  -5  12   3       36.78       34.82      4.75 o
  -4  12   3       41.99       43.21      4.74 o
  -3  12   3        7.01       14.28      4.56 o
  -2  12   3       80.92       79.03      5.42 o
  -1  12   3       92.17       81.62      5.31 o
   0  12   3      178.78      172.59      7.67 o
   1  12   3       86.75       70.99      5.42 o
   2  12   3       61.90       61.27      5.38 o
   3  12   3        6.98        7.99      4.27 o
   4  12   3       33.15       36.89      5.17 o
   5  12   3       26.19       17.13      5.15 o
  -3  13   3       27.85       29.86      5.39 o
  -2  13   3       35.55       47.70      5.53 o
  -1  13   3       48.05       45.52      5.93 o
   0  13   3        0.55       -1.57      5.01 o
   1  13   3       51.34       49.69      5.42 o
   2  13   3       40.78       52.97      5.67 o
   3  13   3       39.21       40.98      5.51 o
   0   0   4      412.25      406.52     25.19 o
   1   0   4     7073.09     7207.19    196.85 o
   2   0   4      662.30      684.71     17.06 o
   3   0   4      139.25      154.33      4.23 o
   4   0   4       22.04       10.94      2.22 o
   5   0   4       18.84       15.80      1.77 o
   6   0   4     1135.51     1031.35     34.95 o
   7   0   4      101.23      107.75      4.67 o
   8   0   4       75.89       90.71      4.52 o
   9   0   4      108.13      123.59      5.88 o
  10   0   4      299.63      257.39     12.64 o
 -10   1   4       29.78       37.44      5.08 o
  -9   1   4       16.73       24.81      3.81 o
  -8   1   4       11.61       19.82      3.73 o
  -7   1   4      785.19      751.10     23.81 o
  -6   1   4      151.23      125.04      6.18 o
  -5   1   4      773.93      751.90     25.46 o
  -4   1   4      267.55      263.29     11.20 o
  -3   1   4     1980.94     2078.40     66.36 o
  -2   1   4     9349.60     9374.90    205.39 o
  -1   1   4     3820.16     4112.16     95.97 o
   0   1   4     1036.31      993.09     30.96 o
   1   1   4     4077.73     4350.56    100.04 o
   2   1   4    10229.16    10087.31    206.03 o
   3   1   4     2379.36     2500.96     60.35 o
   4   1   4      611.93      656.32     24.30 o
   5   1   4      787.52      744.56     23.56 o
   6   1   4      154.37      118.30      5.95 o
   7   1   4      791.31      738.29     23.62 o
   8   1   4       19.80       16.31      3.03 o
   9   1   4       17.68       31.57      3.33 o
  10   1   4       31.43       28.68      5.06 o
 -10   2   4       12.80       18.65      4.93 o
  -9   2   4        1.85       -3.47      3.47 o
  -8   2   4      767.20      811.32     25.51 o
  -7   2   4       20.55       30.29      3.12 o
  -6   2   4      802.35      764.03     25.91 o
  -5   2   4       59.06       57.12      4.68 o
  -4   2   4      246.79      213.50      6.80 o
  -3   2   4     4619.45     4743.63    116.97 o
  -2   2   4     4366.85     4511.53     97.35 o
  -1   2   4     9402.84     9553.91    196.99 o
   0   2   4    20561.61    21139.43    522.32 o
   1   2   4     8920.80     9104.93    185.22 o
   2   2   4     4284.75     4373.45     97.13 o
   3   2   4     4555.99     4736.92    112.22 o
   4   2   4      260.16      229.65      5.92 o
   5   2   4       35.80       36.67      3.03 o
   6   2   4      770.12      749.70     21.09 o
   7   2   4       39.64       53.08      2.88 o
   8   2   4      753.56      785.73     23.78 o
   9   2   4        0.44        1.77      3.07 o
  10   2   4       13.39       20.55      5.02 o
 -10   3   4        3.32        6.13      4.93 o
  -9   3   4      286.29      280.31     10.20 o
  -8   3   4       61.40       61.53      4.13 o
  -7   3   4      158.81      143.21      6.07 o
  -6   3   4      156.60      153.48      5.14 o
  -5   3   4      543.02      470.16     14.05 o
  -4   3   4     2308.36     2259.78     65.59 o
  -3   3   4      375.04      449.47     10.75 o
  -2   3   4      504.73      473.87     11.69 o
   0   3   4     5312.58     5350.70    109.60 o
   1   3   4      221.10      216.90      4.62 o
   2   3   4      627.59      593.60     12.68 o
   3   3   4      366.76      450.92     10.47 o
   4   3   4     2536.85     2537.52     62.70 o
   5   3   4      403.67      350.72     10.45 o
   6   3   4      122.36      113.05      4.34 o
   7   3   4      147.03      126.72      5.05 o
   8   3   4       59.46       63.96      3.69 o
   9   3   4      267.01      268.04      9.49 o
  10   3   4        1.83        3.65      5.10 o
 -10   4   4       46.52       40.62      5.54 o
  -9   4   4       89.91       85.16      5.06 o
  -8   4   4        1.44       -0.30      3.62 o
  -7   4   4      338.52      330.03     11.28 o
  -6   4   4      695.90      617.85     18.39 o
  -5   4   4      108.03      101.88      5.13 o
  -4   4   4     1365.55     1379.88     39.60 o
  -3   4   4     1623.81     1610.75     48.60 o
  -2   4   4     1360.19     1405.38     35.68 o
  -1   4   4     1803.10     1876.83     40.76 o
   0   4   4     1762.83     1666.12     43.29 o
   1   4   4     1605.40     1701.20     42.53 o
   2   4   4     1562.46     1636.82     37.73 o
   3   4   4     1943.38     1942.93     48.80 o
   4   4   4     1467.17     1504.01     39.73 o
   5   4   4       51.58       50.51      6.08 o
   6   4   4      673.92      612.08     17.38 o
   7   4   4      343.36      335.21     10.09 o
   8   4   4        3.48        7.80      3.35 o
   9   4   4       66.21       65.94      4.73 o
  10   4   4       42.42       37.39      5.98 o
 -10   5   4       13.18        7.58      5.38 o
  -9   5   4      118.68      129.14      7.11 o
  -8   5   4       52.13       52.30      4.64 o
  -7   5   4      205.28      219.06      7.84 o
  -6   5   4      307.27      307.61      9.91 o
  -5   5   4      201.49      199.25      6.39 o
  -4   5   4      320.73      307.44      9.52 o
  -3   5   4      518.75      535.78     14.50 o
  -2   5   4     2252.67     2269.25     58.09 o
  -1   5   4     7697.68     7743.95    194.82 o
   0   5   4      130.78      108.92      3.79 o
   1   5   4     7192.77     7190.05    232.89 o
   2   5   4     2212.51     2200.99     61.33 o
   3   5   4      475.72      496.65     14.46 o
   4   5   4      353.82      353.25     10.13 o
   5   5   4      203.38      201.04      6.61 o
   6   5   4      364.11      366.02     10.65 o
   7   5   4      239.82      245.05      7.66 o
   8   5   4       59.96       65.69      4.08 o
   9   5   4      128.37      144.33      6.39 o
  10   5   4       13.32       16.28      6.17 o
  -9   6   4      108.35      121.37      6.90 o
  -8   6   4        8.21        3.39      4.06 o
  -7   6   4       42.57       46.20      3.14 o
  -6   6   4       86.58       73.27      3.24 o
  -5   6   4     2662.68     2494.36     68.64 o
  -4   6   4       23.34       21.62      2.29 o
  -3   6   4     2739.07     2741.61     79.03 o
  -2   6   4      358.97      356.82     13.18 o
  -1   6   4      189.91      218.07      7.53 o
   0   6   4       23.69       13.82      1.48 o
   1   6   4      214.79      239.88      7.71 o
   2   6   4      247.75      251.97      8.63 o
   3   6   4     2714.08     2696.84     74.46 o
   4   6   4       21.59       25.70      2.09 o
   5   6   4     2637.70     2505.56     68.63 o
   6   6   4       55.51       45.90      3.10 o
   7   6   4       46.39       46.33      3.49 o
   8   6   4        9.01        3.98      3.32 o
   9   6   4      105.17      127.26      6.91 o
  -9   7   4       33.82       33.80      5.24 o
  -8   7   4      128.15      134.73      6.78 o
  -7   7   4        8.12       10.41      2.95 o
  -6   7   4      107.95      117.11      5.05 o
  -5   7   4        1.95       -0.05      2.54 o
  -4   7   4       32.18       27.24      2.79 o
  -3   7   4      309.26      333.77     10.59 o
  -2   7   4      168.70      160.44      5.25 o
  -1   7   4      145.46      127.47      4.64 o
   0   7   4      220.75      233.67      7.08 o
   1   7   4      176.79      145.95      5.35 o
   3   7   4      328.61      361.15     10.86 o
   4   7   4       73.43       65.50      3.09 o
   5   7   4       11.93       13.58      2.44 o
   6   7   4      114.26      139.17      5.18 o
   7   7   4       14.06       17.08      3.93 o
   8   7   4      126.13      121.70      6.12 o
   9   7   4       40.27       57.70      5.48 o
  -8   8   4       73.24       81.02      5.94 o
  -7   8   4      136.15      130.46      5.71 o
  -6   8   4       33.05       29.78      3.34 o
  -5   8   4      154.03      143.05      5.71 o
  -4   8   4      142.90      165.47      5.65 o
  -3   8   4      394.47      393.53     12.13 o
  -2   8   4       31.32       40.01      2.22 o
  -1   8   4      308.44      306.50      8.77 o
   0   8   4     2317.44     2278.87     66.44 o
   1   8   4      263.96      269.54     10.01 o
   2   8   4       16.44       25.39      2.55 o
   3   8   4      328.15      327.43     11.26 o
   4   8   4      110.73      131.72      5.49 o
   5   8   4      172.87      161.72      5.88 o
   6   8   4       12.63        6.42      3.54 o
   7   8   4      134.09      140.08      6.29 o
   8   8   4       74.58       89.03      5.99 o
  -8   9   4       81.36       93.90      6.69 o
  -7   9   4        0.16       -3.74      3.74 o
  -6   9   4      168.14      139.26      6.20 o
  -5   9   4        2.72        1.13      3.17 o
  -4   9   4      720.75      693.11     21.03 o
  -3   9   4      518.52      502.02     16.37 o
  -2   9   4      571.70      558.67     17.22 o
  -1   9   4      440.38      466.15     14.13 o
   0   9   4      584.12      561.99     17.09 o
   1   9   4      494.53      519.73     16.14 o
   2   9   4      670.34      663.26     18.40 o
   3   9   4      501.38      485.53     15.28 o
   4   9   4      721.28      696.56     20.98 o
   5   9   4        3.12        7.60      3.48 o
   6   9   4      181.91      171.40      6.76 o
   7   9   4        0.68       -1.01      4.08 o
   8   9   4       96.13      119.69      6.77 o
  -7  10   4      125.79      128.00      6.18 o
  -6  10   4        0.19       -2.05      3.75 o
  -5  10   4      206.40      187.70      7.09 o
  -4  10   4       51.86       57.26      4.00 o
  -3  10   4       66.87       75.80      4.20 o
  -2  10   4       26.05       22.06      3.12 o
  -1  10   4       30.06       30.53      3.25 o
   0  10   4      756.77      718.54     21.62 o
   1  10   4       41.35       38.92      3.36 o
   2  10   4       45.66       47.55      3.44 o
   3  10   4       65.30       71.76      4.22 o
   4  10   4       59.53       60.18      4.11 o
   5  10   4      195.80      188.87      7.25 o
   6  10   4        3.17        4.38      4.35 o
   7  10   4      116.79      120.82      7.25 o
  -6  11   4       19.49       29.28      4.37 o
  -5  11   4       20.59       22.54      4.05 o
  -4  11   4      153.26      163.05      6.21 o
  -3  11   4      274.57      287.34      9.80 o
  -2  11   4       13.66       12.48      3.40 o
  -1  11   4      309.74      315.97     11.04 o
   0  11   4       50.91       50.15      3.87 o
   1  11   4      324.61      332.96     10.99 o
   2  11   4       18.56       18.46      3.44 o
   3  11   4      252.67      259.69      9.53 o
   4  11   4      142.53      159.36      7.34 o
   5  11   4       21.10       23.63      4.76 o
   6  11   4       19.94       30.47      5.57 o
  -5  12   4       57.99       53.41      5.09 o
  -4  12   4       20.98       30.82      4.69 o
  -3  12   4      191.06      197.18      8.25 o
  -2  12   4       11.02       14.28      4.87 o
  -1  12   4       90.56       96.25      5.87 o
   0  12   4        0.57       14.58      4.61 o
   1  12   4       92.21      102.12      5.30 o
   2  12   4       12.33       10.44      3.85 o
   3  12   4      165.43      182.90      8.27 o
   4  12   4       19.20       21.61      5.11 o
   5  12   4       59.12       55.82      5.65 o
  -3  13   4       68.59       67.27      5.90 o
  -2  13   4      111.88      108.61      7.21 o
  -1  13   4      180.59      189.11      8.35 o
   0  13   4        9.56        8.09      4.98 o
   1  13   4      172.47      173.66      8.26 o
   2  13   4      116.44      110.67      6.74 o
   3  13   4       71.70       62.48      5.93 o
   1   0   5     8551.15     8691.23    269.15 o
   2   0   5     7678.17     7672.07    198.54 o
   3   0   5     7512.85     8059.65    219.97 o
   4   0   5     5287.69     5057.32    146.54 o
   5   0   5      136.92      162.16      5.83 o
   6   0   5      259.36      309.35     10.34 o
   7   0   5       67.60       55.45      3.32 o
   8   0   5      216.31      181.40      7.06 o
   9   0   5       15.21        0.51      4.29 o
  10   0   5        2.78        5.73      5.20 o
 -10   1   5       13.06        7.68      4.93 o
  -9   1   5       50.93       44.70      4.62 o
  -8   1   5      204.56      229.80      8.32 o
  -7   1   5      240.12      245.09      8.19 o
  -6   1   5      694.74      666.58     23.70 o
  -5   1   5      563.01      576.17     17.98 o
  -4   1   5      834.48      791.43     32.84 o
  -3   1   5      645.49      723.59     25.99 o
  -2   1   5     1446.33     1500.03     42.37 o
  -1   1   5      411.75      397.48     23.88 o
   0   1   5    26389.86    26668.04    892.14 o
   1   1   5      550.08      448.61     12.29 o
   2   1   5     1125.28     1148.52     36.21 o
   3   1   5      858.21      923.31     21.96 o
   4   1   5     1066.55      978.66     26.33 o
   5   1   5      468.97      478.46     16.51 o
   6   1   5      879.77      833.70     23.79 o
   7   1   5      197.47      201.89      8.05 o
   8   1   5      192.50      206.37      8.09 o
   9   1   5       41.11       29.60      3.81 o
  10   1   5       12.57        9.31      5.50 o
 -10   2   5       90.66       98.32      7.87 o
  -9   2   5        1.99        1.05      3.81 o
  -8   2   5      113.50       90.14      4.92 o
  -7   2   5      110.75      120.26      6.36 o
  -6   2   5      919.60      942.88     32.83 o
  -4   2   5      367.56      354.77     13.43 o
  -3   2   5     2057.68     2249.17     53.55 o
  -1   2   5     4859.04     4919.15    105.69 o
   0   2   5     6917.28     7894.29    186.64 o
   1   2   5     4270.02     4380.94    105.68 o
   2   2   5      588.60      632.30     15.08 o
   3   2   5     1747.84     1882.74     50.62 o
   4   2   5      152.14      148.73      5.12 o
   5   2   5      294.86      273.81      8.52 o
   6   2   5      957.61      991.17     30.52 o
   7   2   5       78.18       85.10      4.01 o
   8   2   5      142.14      118.49      4.65 o
   9   2   5        3.11        4.58      3.62 o
  10   2   5      110.53      121.84     10.67 o
 -10   3   5       18.13       21.45      5.38 o
  -9   3   5      109.47       90.49      5.06 o
  -8   3   5      155.56      129.61      5.62 o
  -7   3   5      165.87      130.61      5.34 o
  -6   3   5      357.87      362.76     11.37 o
  -5   3   5     1572.22     1470.81     48.89 o
  -4   3   5     1074.57     1083.49     28.69 o
  -3   3   5     7305.41     7385.92    185.30 o
  -2   3   5     2574.73     2549.16     59.10 o
  -1   3   5     1458.91     1550.40     39.76 o
   0   3   5       13.85       30.04      1.61 o
   1   3   5     1124.19     1231.62     33.67 o
   2   3   5     2861.98     2856.95     61.28 o
   3   3   5     6764.03     6973.76    162.56 o
   4   3   5      972.05     1013.16     24.92 o
   5   3   5     1703.74     1639.79     39.23 o
   6   3   5      319.02      328.40     10.11 o
   7   3   5      114.59       90.98      4.32 o
   8   3   5      137.92      113.33      4.94 o
   9   3   5       90.90       82.83      5.22 o
  10   3   5       18.11       36.35      7.21 o
 -10   4   5        6.28        1.48      5.31 o
  -9   4   5       64.15       80.11      5.21 o
  -8   4   5       90.85       89.65      5.26 o
  -7   4   5      548.93      499.53     17.90 o
  -6   4   5     1332.74     1427.45     41.74 o
  -5   4   5     2870.33     2852.83     83.33 o
  -4   4   5      308.46      302.99      7.75 o
  -3   4   5      858.46      881.80     22.99 o
  -2   4   5     3644.49     3995.89     92.33 o
  -1   4   5     9725.75    10145.69    246.57 o
   0   4   5      169.05      257.45      7.00 o
   1   4   5     9484.71     9831.84    236.14 o
   2   4   5     3517.86     3786.47    101.13 o
   3   4   5      851.11      871.83     24.18 o
   4   4   5      233.61      230.08      7.28 o
   5   4   5     3259.90     3268.27     88.73 o
   6   4   5     1342.66     1427.95     41.87 o
   7   4   5      554.06      510.95     15.54 o
   8   4   5       79.32       72.14      4.03 o
   9   4   5       66.08       79.27      5.44 o
  10   4   5        7.60        8.96      5.94 o
 -10   5   5        5.25        6.19      5.48 o
  -9   5   5      123.74      132.22      7.30 o
  -8   5   5       13.20       24.20      3.96 o
  -7   5   5       47.75       52.39      3.09 o
  -6   5   5      212.61      230.79      7.32 o
  -5   5   5       92.65       92.03      4.39 o
  -4   5   5      328.42      310.61      9.23 o
  -3   5   5     2888.05     2933.64     77.84 o
  -2   5   5      472.91      459.18     11.53 o
  -1   5   5     2144.82     2205.25     64.33 o
   0   5   5       19.57       20.98      1.54 o
   1   5   5     2420.47     2482.23     61.13 o
   2   5   5      343.43      346.51     11.96 o
   3   5   5     2405.62     2426.32     77.79 o
   4   5   5      284.55      281.24      9.21 o
   5   5   5      148.62      147.46      6.03 o
   6   5   5      212.05      231.83      8.47 o
   7   5   5       33.30       34.69      3.28 o
   8   5   5       13.45       17.53      3.50 o
   9   5   5      146.31      160.53      7.48 o
  10   5   5        3.76        3.17      6.64 o
  -9   6   5       66.72       54.72      5.33 o
  -8   6   5       74.26       71.53      5.03 o
  -7   6   5      123.74      120.97      4.59 o
  -6   6   5       25.62       18.33      2.52 o
  -5   6   5     1050.36     1039.15     33.33 o
  -4   6   5      573.28      538.82     15.68 o
  -3   6   5      130.50      122.86      4.28 o
  -2   6   5      375.01      386.39      9.47 o
  -1   6   5      420.65      400.41     11.25 o
   0   6   5      123.56      102.61      3.51 o
   2   6   5      300.23      310.58      9.41 o
   3   6   5      131.31      117.30      4.06 o
   4   6   5      521.45      505.04     15.64 o
   5   6   5     1242.84     1231.89     33.40 o
   6   6   5       15.64        7.46      2.75 o
   7   6   5      106.26       99.14      4.85 o
   8   6   5       62.50       58.62      4.24 o
   9   6   5       65.72       55.95      4.95 o
  -9   7   5       39.02       37.31      5.14 o
  -8   7   5      223.93      231.37      9.92 o
  -7   7   5       23.31       29.44      3.37 o
  -6   7   5      375.89      344.41     11.13 o
  -5   7   5      185.88      178.92      7.09 o
  -4   7   5      534.15      533.78     17.34 o
  -3   7   5      873.13      807.51     21.72 o
  -2   7   5     1224.49     1234.19     36.83 o
  -1   7   5     1315.89     1299.17     36.42 o
   0   7   5     1673.35     1711.66     47.09 o
   1   7   5     1196.83     1185.71     36.33 o
   2   7   5     1466.65     1456.05     39.20 o
   3   7   5      715.06      657.08     20.30 o
   4   7   5      608.78      623.93     17.51 o
   5   7   5      252.45      239.12      7.30 o
   6   7   5      376.79      342.87     11.07 o
   7   7   5       20.45       26.80      3.79 o
   8   7   5      224.83      236.66      9.98 o
   9   7   5       31.72       31.41      5.18 o
  -8   8   5       86.82      109.31      6.68 o
  -7   8   5      167.89      171.08      7.16 o
  -6   8   5       11.93       14.58      3.22 o
  -5   8   5       78.11       86.65      4.22 o
  -4   8   5      423.68      386.06     11.44 o
  -3   8   5      221.75      205.05      7.55 o
  -2   8   5     1155.30     1166.72     31.29 o
  -1   8   5     1124.55     1028.42     29.66 o
   0   8   5     3008.06     2864.27     83.38 o
   1   8   5     1062.05      983.06     29.61 o
   2   8   5     1210.71     1222.44     35.08 o
   3   8   5      206.08      188.72      6.76 o
   4   8   5      351.36      330.67     11.37 o
   5   8   5       81.27       83.63      4.44 o
   6   8   5        7.97        7.66      3.44 o
   7   8   5      168.18      171.48      7.19 o
   8   8   5      106.48      130.30      6.95 o
  -8   9   5       14.93       21.48      5.10 o
  -7   9   5      104.38      108.73      5.93 o
  -6   9   5      162.50      155.34      6.04 o
  -5   9   5       60.27       53.71      3.93 o
  -4   9   5      113.90      135.82      5.61 o
  -3   9   5      316.15      321.35     11.50 o
  -2   9   5       88.59       84.28      4.00 o
  -1   9   5      113.33      124.36      4.88 o
   0   9   5       58.38       71.96      3.70 o
   1   9   5      106.60      115.95      5.28 o
   2   9   5      107.37      102.71      4.32 o
   3   9   5      327.02      340.98     10.89 o
   4   9   5      123.41      142.72      5.68 o
   5   9   5       65.21       61.96      4.21 o
   6   9   5      137.39      129.54      6.40 o
   7   9   5       95.37      105.63      5.91 o
   8   9   5       11.66        7.50      5.92 o
  -7  10   5       42.24       42.20      4.93 o
  -6  10   5       14.46       14.44      4.04 o
  -5  10   5      146.52      146.88      6.38 o
  -4  10   5      104.82      105.98      5.17 o
  -3  10   5       83.18       74.38      4.44 o
  -2  10   5      192.10      204.06      6.89 o
  -1  10   5       75.40       68.24      4.16 o
   0  10   5        0.62        1.83      3.02 o
   1  10   5       99.41       95.22      4.34 o
   2  10   5      199.41      197.36      7.23 o
   3  10   5      103.45      103.37      4.59 o
   4  10   5      101.31      107.74      5.13 o
   5  10   5      159.69      170.63      7.17 o
   6  10   5       13.48       24.79      5.60 o
   7  10   5       40.64       41.71      5.71 o
  -6  11   5      100.40      100.88      5.56 o
  -5  11   5       28.30       26.13      4.24 o
  -4  11   5      102.00      127.01      5.62 o
  -3  11   5       69.52       84.23      4.83 o
  -2  11   5      182.12      157.79      6.45 o
  -1  11   5      160.18      167.55      6.69 o
   0  11   5      581.92      556.80     17.28 o
   1  11   5      154.59      175.25      6.80 o
   2  11   5      155.78      128.33      6.57 o
   3  11   5       66.98       76.57      5.27 o
   4  11   5       93.57      116.01      6.40 o
   5  11   5       33.49       27.96      4.99 o
   6  11   5       82.34       76.21      6.58 o
  -5  12   5       17.41        5.91      4.65 o
  -4  12   5      163.87      152.49      6.84 o
  -3  12   5       84.65       98.96      6.16 o
  -2  12   5      151.06      153.83      7.23 o
  -1  12   5        6.87        4.56      3.85 o
   0  12   5        7.88        6.82      3.79 o
   1  12   5        1.73        5.69      3.78 o
   2  12   5      163.66      161.59      6.82 o
   3  12   5       79.33      104.76      6.36 o
   4  12   5      161.41      144.66      7.47 o
   5  12   5       26.45       21.79      5.37 o
  -3  13   5        1.62        4.59      5.66 o
  -2  13   5        3.78       -0.45      5.47 o
  -1  13   5       77.93       77.00      6.00 o
   0  13   5        5.24       -1.05      5.04 o
   1  13   5       63.94       65.12      5.82 o
   2  13   5        3.14        5.80      5.19 o
   3  13   5        5.97       16.52      5.48 o
   0   0   6    11405.90    11435.05    662.60 o
   1   0   6      119.58       83.95      3.46 o
   2   0   6     2777.29     3064.86     79.46 o
   3   0   6     1215.76     1182.56     36.83 o
   4   0   6      616.72      494.17     13.66 o
   5   0   6      180.80      224.41      8.35 o
   6   0   6      661.82      571.61     18.34 o
   7   0   6      145.19      100.30      4.55 o
   8   0   6       94.20       74.49      6.06 o
   9   0   6        0.89        1.60      4.18 o
  10   0   6      114.91      139.30      8.39 o
 -10   1   6      159.77      161.47      8.85 o
  -9   1   6       99.92      116.00      6.45 o
  -8   1   6      591.40      577.69     18.75 o
  -7   1   6      269.28      253.38      8.47 o
  -6   1   6       47.55       64.35      3.19 o
  -5   1   6      949.04      913.75     29.83 o
  -4   1   6     4622.24     4609.81    155.47 o
  -3   1   6      522.77      525.25     22.19 o
  -2   1   6     3802.15     4005.12     98.96 o
  -1   1   6      396.73      492.19     28.68 o
   0   1   6     9307.62     9324.01    288.71 o
   1   1   6      632.69      686.29     23.03 o
   2   1   6     3318.55     3632.20     93.67 o
   3   1   6      385.56      401.62     11.03 o
   4   1   6     4724.22     4716.35    135.76 o
   5   1   6      992.86      983.32     27.93 o
   6   1   6       38.66       58.19      3.15 o
   7   1   6      224.00      206.94      8.11 o
   8   1   6      562.81      564.18     18.71 o
   9   1   6       98.23      119.03      6.39 o
  10   1   6      137.67      145.81      8.88 o
 -10   2   6        1.16       -1.59      5.64 o
  -9   2   6      114.90      121.61      8.36 o
  -8   2   6      164.75      168.26      7.35 o
  -7   2   6      436.87      453.56     15.29 o
  -6   2   6      534.71      469.03     15.92 o
  -5   2   6     1280.89     1310.06     45.10 o
  -4   2   6     1161.37     1132.07     32.22 o
  -3   2   6     1151.20     1180.20     35.83 o
  -2   2   6      230.07      222.31      5.53 o
  -1   2   6     5681.94     5830.99    163.98 o
   0   2   6      381.80      358.94     11.57 o
   1   2   6     6566.91     6720.69    143.81 o
   2   2   6      181.03      175.11      4.78 o
   3   2   6     1391.85     1418.82     32.60 o
   4   2   6      978.98      982.45     25.94 o
   5   2   6     1300.02     1346.08     34.69 o
   6   2   6      477.76      441.54     13.68 o
   7   2   6      462.88      470.18     15.16 o
   8   2   6      212.46      222.61      7.77 o
   9   2   6      130.18      133.96      6.73 o
  10   2   6        2.18       -5.78      5.78 o
 -10   3   6       40.65       41.99      6.38 o
  -9   3   6        3.63        2.11      4.58 o
  -8   3   6       49.78       43.12      3.85 o
  -7   3   6       19.46       18.94      3.20 o
  -6   3   6      315.23      266.04      9.61 o
  -5   3   6     1401.00     1333.24     41.06 o
  -4   3   6      638.55      610.90     20.36 o
  -3   3   6     1712.32     1744.91     48.79 o
  -2   3   6     2610.92     2795.11     74.43 o
  -1   3   6     3592.39     3513.20     95.15 o
   0   3   6      372.73      345.58      8.69 o
   1   3   6     3094.85     3107.31     77.12 o
   2   3   6     2994.39     3211.35     71.21 o
   3   3   6     1792.56     1798.11     40.45 o
   4   3   6      774.70      748.54     16.12 o
   5   3   6     1354.99     1297.26     34.27 o
   6   3   6      299.85      244.49      7.77 o
   7   3   6       34.25       33.98      2.88 o
   8   3   6       65.22       62.10      4.62 o
   9   3   6        5.48       12.78      4.42 o
  10   3   6       33.00       30.65      6.22 o
 -10   4   6       46.78       40.90      6.77 o
  -9   4   6      114.75      110.58      6.29 o
  -8   4   6       11.05       19.67      3.93 o
  -7   4   6       37.45       36.87      4.31 o
  -6   4   6      200.13      209.19      7.91 o
  -5   4   6      446.43      469.53     13.11 o
  -4   4   6      469.71      461.02     12.74 o
  -3   4   6     3874.83     3858.84    108.53 o
  -2   4   6      135.95      172.51      5.28 o
  -1   4   6     1432.04     1427.92     34.85 o
   0   4   6      124.21      151.47      9.99 o
   1   4   6     1200.79     1227.85     36.34 o
   2   4   6      224.82      267.79      7.60 o
   3   4   6     3994.48     4068.86    103.01 o
   4   4   6      344.45      341.13     11.12 o
   5   4   6      437.70      451.74     12.40 o
   6   4   6      227.97      232.36      7.59 o
   7   4   6       67.60       66.48      3.53 o
   8   4   6       17.08       20.85      3.64 o
   9   4   6       83.86       81.67      5.87 o
  10   4   6       52.60       52.10      6.40 o
  -9   5   6        6.66        5.67      5.48 o
  -8   5   6       46.38       60.93      5.16 o
  -7   5   6      189.30      180.72      6.81 o
  -6   5   6      400.62      422.79     11.56 o
  -5   5   6     1729.09     1692.73     45.15 o
  -4   5   6      130.77      153.02      4.90 o
  -3   5   6      175.09      185.03      6.21 o
  -2   5   6      556.76      549.16     15.40 o
  -1   5   6     1861.82     1881.07     46.07 o
   0   5   6     1217.82     1068.20     29.40 o
   1   5   6     1652.87     1630.08     51.52 o
   2   5   6      665.78      624.10     16.24 o
   3   5   6      195.77      200.97      6.26 o
   4   5   6       99.16      117.40      4.63 o
   5   5   6     1437.61     1396.11     45.10 o
   6   5   6      337.65      360.92     12.29 o
   7   5   6      177.27      170.62      6.44 o
   8   5   6       51.89       62.12      4.52 o
   9   5   6        6.99        3.79      4.51 o
  -9   6   6        7.18        9.44      7.93 o
  -8   6   6       68.98       53.00      4.86 o
  -7   6   6       86.92       96.96      5.04 o
  -6   6   6      141.00      114.86      4.73 o
  -5   6   6       74.82       71.16      3.42 o
  -4   6   6      638.08      612.66     18.18 o
  -3   6   6      868.58      815.43     25.99 o
  -2   6   6     1626.92     1587.92     45.22 o
  -1   6   6      673.94      688.73     20.75 o
   0   6   6      312.14      307.52      8.92 o
   1   6   6      785.86      798.21     19.71 o
   2   6   6     1753.92     1697.41     42.90 o
   3   6   6     1003.70      947.77     24.56 o
   4   6   6      618.73      602.71     18.13 o
   5   6   6       58.33       61.38      3.35 o
   6   6   6      158.34      125.66      5.26 o
   7   6   6      105.05      110.20      4.81 o
   8   6   6       68.79       49.67      4.47 o
   9   6   6       13.98       24.52      4.69 o
  -9   7   6       27.63       25.89      6.51 o
  -8   7   6        5.31       -2.20      4.75 o
  -7   7   6       39.04       48.02      4.32 o
  -6   7   6      186.72      190.08      6.67 o
  -5   7   6       83.24       76.67      4.17 o
  -4   7   6       42.26       35.63      3.38 o
  -3   7   6      165.31      140.20      4.86 o
  -2   7   6      740.76      740.37     21.90 o
  -1   7   6      542.63      516.40     13.31 o
   0   7   6      185.47      195.36      6.20 o
   1   7   6      454.16      419.27     13.19 o
   2   7   6      707.16      734.27     21.92 o
   3   7   6      145.26      125.98      4.26 o
   4   7   6       96.51       75.16      3.15 o
   5   7   6      122.10      124.58      4.73 o
   6   7   6      160.19      170.29      6.53 o
   7   7   6       59.16       74.46      4.48 o
   8   7   6        2.88        7.10      4.09 o
   9   7   6       24.89       23.04      5.69 o
  -8   8   6        8.08        7.68      5.15 o
  -7   8   6       13.87       14.72      3.96 o
  -6   8   6      275.73      269.57      9.03 o
  -5   8   6       79.89       77.47      4.40 o
  -4   8   6      300.96      311.43      9.04 o
  -3   8   6       96.11       92.29      4.14 o
  -2   8   6      556.17      534.49     16.51 o
  -1   8   6        9.74        8.29      2.40 o
   0   8   6      922.67      944.12     26.32 o
   1   8   6        5.99        7.09      2.05 o
   2   8   6      667.96      640.50     17.65 o
   3   8   6       71.50       65.96      3.65 o
   4   8   6      223.41      226.20      8.81 o
   5   8   6      112.22      112.58      4.80 o
   6   8   6      238.17      240.14      9.48 o
   7   8   6       18.43       31.24      4.50 o
   8   8   6       11.70        6.25      5.62 o
  -7   9   6       27.94       26.85      4.37 o
  -6   9   6       26.62       33.21      3.87 o
  -5   9   6       41.60       34.52      3.63 o
  -4   9   6      264.44      233.43      8.73 o
  -3   9   6      432.78      430.02     15.23 o
  -2   9   6      338.26      354.52     11.28 o
  -1   9   6      488.07      456.35     13.71 o
   0   9   6        1.51        3.52      2.67 o
   1   9   6      451.97      418.03     14.69 o
   2   9   6      327.88      346.04     11.24 o
   3   9   6      457.52      478.29     14.36 o
   4   9   6      285.49      264.73      8.94 o
   5   9   6       36.77       28.39      3.55 o
   6   9   6       22.75       38.25      4.83 o
   7   9   6       24.78       25.81      5.24 o
  -7  10   6        1.71        0.34      4.57 o
  -6  10   6       91.71       95.82      5.42 o
  -5  10   6       25.43       16.80      3.81 o
  -4  10   6      232.44      239.19      8.82 o
  -3  10   6       58.61       43.98      3.88 o
  -2  10   6      124.87      119.98      5.01 o
  -1  10   6       23.20       37.61      3.36 o
   0  10   6       30.16       29.36      3.32 o
   1  10   6       12.01       16.79      3.26 o
   2  10   6      104.37       96.76      5.42 o
   3  10   6       74.19       67.43      4.51 o
   4  10   6      254.30      261.21      9.83 o
   5  10   6       36.76       32.41      4.94 o
   6  10   6      115.47      111.69      6.66 o
   7  10   6        3.31        4.12      5.22 o
  -6  11   6       17.40       26.70      4.52 o
  -5  11   6      163.20      167.89      6.85 o
  -4  11   6      126.43      122.65      5.42 o
  -3  11   6       42.00       47.13      4.87 o
  -2  11   6        4.96        1.39      3.58 o
  -1  11   6        2.19        0.74      3.51 o
   0  11   6      135.69      144.59      6.07 o
   1  11   6        0.09        0.02      3.47 o
   2  11   6        2.21        1.37      4.13 o
   3  11   6       41.57       45.55      4.67 o
   4  11   6      115.88      110.51      6.33 o
   5  11   6      136.42      144.31      8.30 o
   6  11   6       19.91       16.62      7.49 o
  -4  12   6       27.81       29.28      4.58 o
  -3  12   6      127.14      139.81      6.67 o
  -2  12   6       90.67       87.50      5.66 o
  -1  12   6       48.27       65.89      4.64 o
   0  12   6       71.20       77.66      4.93 o
   1  12   6       30.64       36.14      4.34 o
   2  12   6      105.46      106.95      5.54 o
   3  12   6      117.89      126.09      6.97 o
   4  12   6       25.47       28.59      5.27 o
  -2  13   6       37.57       30.17      5.69 o
  -1  13   6       31.03       32.02      5.46 o
   0  13   6        1.10       -1.69      5.19 o
   1  13   6       40.66       51.43      6.31 o
   2  13   6       35.77       41.47      5.44 o
   1   0   7      438.09      374.58     14.44 o
   2   0   7     3505.77     3482.85     90.29 o
   3   0   7     1853.93     1823.75     56.66 o
   4   0   7       76.45       75.22      2.87 o
   5   0   7      271.13      318.38     11.41 o
   6   0   7      208.77      176.11      6.54 o
   7   0   7       52.58       41.70      2.93 o
   8   0   7       55.42       30.64      4.12 o
   9   0   7       22.67       41.40      5.58 o
  10   0   7       29.95       20.43      7.21 o
 -10   1   7       90.63       89.44      7.32 o
  -9   1   7        3.87       -0.97      5.09 o
  -8   1   7       80.38       74.82      6.26 o
  -7   1   7      391.22      422.16     14.89 o
  -6   1   7     2178.10     1990.51     62.70 o
  -5   1   7      347.97      403.65     12.49 o
  -4   1   7       93.64       94.03      5.10 o
  -3   1   7     1476.08     1400.40     43.12 o
  -2   1   7     2463.59     2575.98     81.78 o
  -1   1   7     3042.32     2880.24     84.37 o
   0   1   7     6435.60     7014.44    217.28 o
   1   1   7     2718.94     2580.92     78.80 o
   2   1   7     2620.80     2676.45     71.84 o
   3   1   7     1417.06     1375.93     38.03 o
   4   1   7      164.64      141.70      6.05 o
   5   1   7      317.64      359.90     12.38 o
   6   1   7     2236.05     2047.94     59.04 o
   7   1   7      444.71      484.38     15.01 o
   8   1   7       76.23       77.57      5.00 o
   9   1   7        5.65        2.78      5.24 o
  10   1   7       90.73       91.69      6.39 o
 -10   2   7       22.44       18.95      6.20 o
  -9   2   7       34.77       44.97      5.65 o
  -8   2   7       94.59       83.92      5.20 o
  -7   2   7      281.70      266.66      9.77 o
  -6   2   7       79.24       93.50      4.32 o
  -5   2   7      448.70      417.58     14.27 o
  -4   2   7     1697.95     1660.01     54.10 o
  -3   2   7      543.12      596.57     18.04 o
  -2   2   7     3331.83     3434.83     90.76 o
  -1   2   7      873.68      915.70     97.05 o
   0   2   7     4044.94     4210.43    114.92 o
   1   2   7     1219.51     1239.30     33.09 o
   2   2   7     3449.76     3544.04     85.93 o
   3   2   7      679.45      700.85     17.10 o
   4   2   7     1623.92     1577.20     41.86 o
   5   2   7      429.30      398.54     10.28 o
   6   2   7       70.91       84.49      5.12 o
   7   2   7      291.07      276.58      9.59 o
   8   2   7       80.23       68.61      4.40 o
   9   2   7       33.17       39.00      4.89 o
  10   2   7       25.29       25.34      6.11 o
 -10   3   7       47.44       56.68      8.46 o
  -9   3   7       35.48       41.77      5.99 o
  -8   3   7       92.74      104.63      5.98 o
  -7   3   7       75.28      101.56      5.40 o
  -6   3   7      303.18      277.96     10.19 o
  -5   3   7      804.20      835.15     23.91 o
  -4   3   7      731.57      731.72     23.75 o
  -3   3   7      979.08      910.63     26.97 o
  -2   3   7     2135.13     2089.82     54.00 o
  -1   3   7     4271.74     4445.76    140.25 o
   0   3   7     4044.63     4021.90    104.27 o
   1   3   7     4400.69     4580.80    111.70 o
   2   3   7     2146.01     2067.14     51.47 o
   3   3   7      978.85      927.96     22.91 o
   4   3   7      746.74      775.20     18.24 o
   5   3   7      651.54      706.46     18.92 o
   6   3   7      298.28      276.59      8.45 o
   7   3   7      101.72      115.17      4.44 o
   8   3   7       93.76      108.10      5.84 o
   9   3   7       49.30       58.84      5.15 o
  10   3   7       44.73       46.06      6.33 o
  -9   4   7       18.99       28.77      6.41 o
  -8   4   7      159.47      169.29      7.92 o
  -7   4   7      114.10       98.05      5.62 o
  -6   4   7       15.67       18.46      3.64 o
  -5   4   7      586.08      551.45     18.37 o
  -4   4   7      164.04      181.33      6.18 o
  -3   4   7      792.69      817.49     26.27 o
  -2   4   7      529.68      472.41     13.04 o
  -1   4   7      686.73      674.29     19.78 o
   0   4   7     5785.19     5805.51    168.29 o
   1   4   7      690.56      668.86     18.50 o
   2   4   7      389.58      358.79     11.40 o
   3   4   7      834.04      849.33     21.94 o
   4   4   7      180.02      200.09      6.35 o
   5   4   7      625.89      584.69     15.16 o
   6   4   7       40.67       47.49      2.87 o
   7   4   7      106.73       97.58      4.47 o
   8   4   7      169.64      190.03      8.01 o
   9   4   7       18.62       24.48      4.91 o
  -9   5   7       13.85       17.21      6.57 o
  -8   5   7       74.73       91.01      6.16 o
  -7   5   7       58.13       55.33      4.34 o
  -6   5   7      197.02      183.58      6.72 o
  -5   5   7      579.95      555.89     15.85 o
  -4   5   7      191.12      193.48      6.99 o
  -3   5   7     2388.55     2342.13     70.94 o
  -2   5   7      335.73      319.57      9.64 o
  -1   5   7      557.88      572.48     17.23 o
   0   5   7      233.78      234.81      8.09 o
   1   5   7      660.42      684.65     18.48 o
   2   5   7      444.27      414.96     10.94 o
   3   5   7     2683.98     2539.32     70.92 o
   4   5   7      293.94      291.09     12.02 o
   5   5   7      519.37      488.38     16.95 o
   6   5   7      187.52      164.47      6.17 o
   7   5   7       74.40       82.97      4.27 o
   8   5   7       78.90       96.36      5.36 o
   9   5   7       24.92       28.28      4.91 o
  -9   6   7       60.06       68.78      8.18 o
  -8   6   7        0.88       -0.90      4.37 o
  -7   6   7       23.10       16.62      4.14 o
  -6   6   7      154.94      172.09      5.90 o
  -5   6   7      838.39      849.58     23.21 o
  -4   6   7       53.02       62.73      2.94 o
  -3   6   7      151.98      168.71      6.75 o
  -2   6   7      233.41      224.24      6.43 o
  -1   6   7     2091.19     2016.18     56.02 o
   0   6   7      360.64      305.50      8.95 o
   1   6   7     2148.16     2067.40     59.38 o
   2   6   7      159.06      166.11      6.34 o
   3   6   7      151.91      166.51      7.51 o
   4   6   7       27.72       33.82      2.58 o
   5   6   7      685.00      708.24     23.13 o
   6   6   7      115.18      135.99      6.23 o
   7   6   7       17.59       22.78      3.60 o
   8   6   7        2.67        3.84      3.89 o
   9   6   7       60.07       59.34      5.61 o
  -8   7   7       21.41       29.44      5.05 o
  -7   7   7      108.24      122.56      6.39 o
  -6   7   7      101.41       90.23      4.66 o
  -5   7   7      216.51      188.80      6.43 o
  -4   7   7      544.02      514.92     16.79 o
  -3   7   7       45.03       51.52      4.27 o
  -2   7   7     1587.35     1581.67     44.09 o
  -1   7   7      620.39      628.82     16.09 o
   0   7   7        8.50       14.53      2.17 o
   1   7   7      510.56      506.21     16.97 o
   2   7   7     1451.40     1448.76     39.37 o
   3   7   7      101.50      101.09      4.15 o
   4   7   7      598.83      587.72     15.80 o
   5   7   7      186.46      158.12      6.05 o
   6   7   7      141.23      133.04      5.35 o
   7   7   7      110.36      125.08      5.89 o
   8   7   7       15.13       16.18      4.29 o
  -8   8   7       48.70       55.35      5.89 o
  -7   8   7       45.05       60.71      6.31 o
  -6   8   7      178.69      190.43      7.13 o
  -5   8   7        7.07        5.98      3.09 o
  -4   8   7      698.75      671.65     20.86 o
  -3   8   7       55.06       67.61      4.45 o
  -2   8   7      232.05      237.55      9.07 o
  -1   8   7       80.86       89.62      3.88 o
   0   8   7      435.67      419.83     12.22 o
   1   8   7      108.77      107.91      3.77 o
   2   8   7      299.54      310.32      9.14 o
   3   8   7       81.51       93.06      4.31 o
   4   8   7      730.41      715.16     20.89 o
   5   8   7        9.17       11.45      3.10 o
   6   8   7      180.75      201.60      7.74 o
   7   8   7       54.80       62.86      6.07 o
   8   8   7       43.62       50.21      6.40 o
  -7   9   7        7.46       21.90      5.17 o
  -6   9   7       29.73       19.57      3.83 o
  -5   9   7       40.82       45.92      3.81 o
  -4   9   7      196.72      225.53      7.94 o
  -3   9   7       25.58       26.22      3.78 o
  -2   9   7      403.52      365.00     11.49 o
  -1   9   7       37.91       40.38      3.21 o
   0   9   7     1278.90     1262.71     37.16 o
   1   9   7       22.27       24.56      2.55 o
   2   9   7      382.45      350.47     12.52 o
   3   9   7       25.60       25.37      3.70 o
   4   9   7      186.13      196.78      8.76 o
   5   9   7       28.80       29.29      4.11 o
   6   9   7       53.06       47.82      4.82 o
   7   9   7        7.72        9.96      5.01 o
  -6  10   7        4.53        5.43      3.91 o
  -5  10   7        1.75       -1.43      3.65 o
  -4  10   7      114.99      100.51      4.88 o
  -3  10   7      148.26      172.08      6.60 o
  -2  10   7      156.16      158.84      5.73 o
  -1  10   7      193.97      183.18      6.37 o
   0  10   7       97.83       97.72      4.70 o
   1  10   7      160.05      148.23      6.25 o
   2  10   7      100.05      104.12      6.01 o
   3  10   7      121.43      133.04      6.64 o
   4  10   7       89.45       80.42      6.19 o
   5  10   7        3.86        2.60      4.51 o
   6  10   7        6.40        9.17      4.99 o
  -5  11   7       92.93      110.82      5.84 o
  -4  11   7       70.56       74.37      4.82 o
  -3  11   7       41.24       43.21      4.45 o
  -2  11   7       59.93       59.73      4.32 o
  -1  11   7      595.55      587.43     18.88 o
   0  11   7        4.26        0.65      3.54 o
   1  11   7      647.75      633.47     18.94 o
   2  11   7       52.13       55.06      5.11 o
   3  11   7       56.68       49.09      4.88 o
   4  11   7       77.58       81.76      5.82 o
   5  11   7       99.78      125.29      7.23 o
  -4  12   7       27.21       33.54      4.65 o
  -3  12   7       17.93       16.44      4.60 o
  -2  12   7       44.11       36.09      4.42 o
  -1  12   7      196.46      214.59      8.06 o
   0  12   7       72.71       68.31      6.35 o
   1  12   7      202.14      198.04      7.95 o
   2  12   7       54.22       50.58      4.62 o
   3  12   7       20.83       21.36      4.99 o
   4  12   7       30.98       37.34      5.81 o
  -1  13   7        0.55       -3.01      4.88 o
   0  13   7        3.15       -5.06      5.06 o
   1  13   7        0.16        0.80      4.99 o
   0   0   8    14789.92    15105.99    619.23 o
   1   0   8      558.89      815.31     27.18 o
   2   0   8      814.25      806.14     23.54 o
   3   0   8      543.46      561.99     17.77 o
   4   0   8     1388.02     1260.18     36.68 o
   5   0   8       47.68       73.40      3.70 o
   6   0   8      129.39      110.56      5.13 o
   7   0   8       72.38      148.66      8.44 o
   8   0   8      367.03      383.14     16.11 o
   9   0   8       24.37       14.36      5.43 o
  10   0   8        4.37        4.09      5.92 o
 -10   1   8       21.69       24.91      6.38 o
  -9   1   8       18.46       11.10      5.40 o
  -8   1   8       91.31       74.73      5.64 o
  -7   1   8      126.00      109.00      6.48 o
  -6   1   8      408.51      409.73     14.81 o
  -5   1   8      144.41      118.23      6.24 o
  -4   1   8     2172.15     2127.56     68.47 o
  -3   1   8     1514.51     1549.81     54.58 o
  -2   1   8     3127.30     3237.59     87.70 o
  -1   1   8     1218.12     1091.33     30.44 o
   0   1   8        9.59       13.99      2.82 o
   1   1   8     1004.79      893.56     26.86 o
   2   1   8     2750.69     2832.89     82.63 o
   3   1   8     1419.70     1444.11     40.63 o
   4   1   8     1992.61     1938.62     62.61 o
   5   1   8       99.31       95.77      4.66 o
   6   1   8      415.44      418.19     14.75 o
   7   1   8      135.84      118.56      6.65 o
   8   1   8       85.54       62.92      5.41 o
   9   1   8       15.07        3.03      5.03 o
  10   1   8       30.57       36.71      5.51 o
 -10   2   8       21.76       31.27      6.55 o
  -9   2   8       84.50       76.53      6.58 o
  -8   2   8       17.28       19.83      4.28 o
  -7   2   8      317.82      314.82     10.07 o
  -6   2   8       11.52        9.73      3.30 o
  -5   2   8      510.38      492.22     21.89 o
  -4   2   8      834.57      828.08     33.46 o
  -3   2   8      714.50      676.91     19.71 o
  -2   2   8     2082.88     2028.06     60.08 o
  -1   2   8      287.33      231.17      9.61 o
   0   2   8     3023.68     3323.30     90.77 o
   1   2   8      389.75      314.37      8.32 o
   2   2   8     2444.84     2409.30     64.20 o
   3   2   8      699.85      665.55     17.60 o
   4   2   8      945.78      954.25     25.21 o
   5   2   8      650.61      632.34     16.42 o
   6   2   8       47.12       42.76      3.10 o
   7   2   8      251.82      238.81     10.76 o
   8   2   8       11.29        6.72      4.22 o
   9   2   8       89.01       77.27      5.66 o
  10   2   8       20.76       25.64      5.38 o
  -9   3   8      129.09      140.25      8.66 o
  -8   3   8       10.55       27.23      4.40 o
  -7   3   8      204.22      189.38      8.10 o
  -6   3   8      604.32      643.58     22.81 o
  -5   3   8      444.87      443.24     19.79 o
  -4   3   8       97.28       97.94      5.22 o
  -3   3   8      699.08      683.17     19.42 o
  -2   3   8     1320.71     1304.77     32.80 o
  -1   3   8     5502.71     5668.58    181.16 o
   0   3   8      145.41      123.64      4.36 o
   1   3   8     5902.85     5966.35    151.37 o
   2   3   8     1241.23     1209.24     28.42 o
   3   3   8      662.99      639.94     16.53 o
   4   3   8       44.39       48.99      1.90 o
   5   3   8      571.23      558.96     13.31 o
   6   3   8      615.03      677.67     18.72 o
   7   3   8      226.65      206.59      8.35 o
   8   3   8        6.98       17.87      4.25 o
   9   3   8      142.31      159.21      7.66 o
  -9   4   8      185.39      171.70      9.79 o
  -8   4   8      175.02      183.58      9.07 o
  -7   4   8      199.99      169.03      9.80 o
  -6   4   8      240.58      218.00      8.55 o
  -5   4   8     1153.60     1110.17     36.41 o
  -4   4   8      140.84      137.59      6.33 o
  -3   4   8     1908.23     1876.49     47.25 o
  -2   4   8     1703.10     1686.23     47.66 o
  -1   4   8      721.92      653.39     22.42 o
   0   4   8      240.41      259.49      7.94 o
   1   4   8      895.21      785.98     21.36 o
   2   4   8     1417.95     1414.44     39.58 o
   3   4   8     1603.01     1581.00     44.78 o
   4   4   8       95.94      104.12      3.82 o
   5   4   8     1270.10     1201.16     32.10 o
   6   4   8      254.60      227.81      7.69 o
   7   4   8      156.06      131.11      6.16 o
   8   4   8      165.49      178.48      7.91 o
   9   4   8      197.54      198.13      8.73 o
  -9   5   8       67.05       74.71      7.95 o
  -8   5   8      179.01      181.25     11.77 o
  -7   5   8       47.94       44.41      4.03 o
  -6   5   8       20.49       28.42      3.03 o
  -5   5   8      109.11      128.32      6.74 o
  -4   5   8      330.00      309.40     12.01 o
  -3   5   8      105.43      129.57      5.14 o
  -2   5   8      130.87      135.03      4.88 o
  -1   5   8      529.99      556.29     20.69 o
   0   5   8     1911.15     1791.38     52.14 o
   1   5   8      845.19      824.57     34.26 o
   2   5   8      215.48      204.32      8.11 o
   3   5   8       89.79      118.03      4.06 o
   4   5   8      377.40      350.76     10.34 o
   5   5   8      165.64      184.35      5.72 o
   6   5   8       14.63       29.89      2.99 o
   7   5   8       26.90       23.16      3.67 o
   8   5   8      162.94      166.66      7.28 o
   9   5   8       65.36       81.01      5.99 o
  -9   6   8       30.42       12.18      8.27 o
  -8   6   8      137.15      166.11     14.82 o
  -7   6   8       58.25       56.83      4.88 o
  -6   6   8       90.25       96.02      4.92 o
  -5   6   8        1.07        3.40      2.76 o
  -4   6   8      993.71      985.54     29.94 o
  -3   6   8      333.82      321.15     10.17 o
  -2   6   8      108.47      117.51      3.66 o
  -1   6   8      919.55      936.03     23.17 o
   0   6   8     4181.17     4011.43    116.50 o
   1   6   8      876.41      901.85     28.77 o
   2   6   8      116.66      111.53      4.28 o
   3   6   8      346.62      331.87      9.57 o
   4   6   8      931.87      913.78     27.82 o
   5   6   8        4.15        6.07      2.34 o
   6   6   8      120.46      125.03      5.19 o
   7   6   8       47.20       54.42      4.28 o
   8   6   8      142.19      172.50      7.48 o
   9   6   8       26.62       18.36      5.98 o
  -8   7   8       37.25       34.93      9.70 o
  -7   7   8      257.08      273.96     11.13 o
  -6   7   8       64.79       56.69      3.87 o
  -5   7   8      178.64      193.41      6.63 o
  -4   7   8      850.67      810.59     26.27 o
  -3   7   8      369.94      316.28     10.14 o
  -2   7   8     1603.33     1626.78     48.59 o
  -1   7   8      238.83      227.71      7.43 o
   0   7   8     1597.14     1573.66     46.05 o
   1   7   8      273.21      261.58      8.48 o
   2   7   8     1435.51     1456.88     47.78 o
   3   7   8      327.15      282.14      8.75 o
   4   7   8      880.84      838.96     23.13 o
   5   7   8      164.95      167.39      6.39 o
   6   7   8       97.73       87.14      4.40 o
   7   7   8      249.42      271.44     11.32 o
   8   7   8       35.10       37.71      5.17 o
  -8   8   8        0.76        6.76      7.10 o
  -7   8   8       85.99       71.81      5.58 o
  -6   8   8      126.86      127.95      5.68 o
  -5   8   8      243.97      232.47      7.83 o
  -4   8   8       96.37      109.28      5.12 o
  -3   8   8     1231.92     1188.25     37.77 o
  -2   8   8       62.76       70.34      3.37 o
  -1   8   8      848.04      814.90     25.29 o
   0   8   8      281.37      297.47      9.67 o
   1   8   8      936.30      897.10     27.14 o
   2   8   8       33.00       36.40      3.75 o
   3   8   8     1274.06     1210.36     40.81 o
   4   8   8       98.63      114.59      4.74 o
   5   8   8      207.40      192.57      7.48 o
   6   8   8      139.89      144.69      6.19 o
   7   8   8       77.40       73.31      5.54 o
   8   8   8        0.02       -1.13      4.92 o
  -7   9   8       39.43       52.94      7.63 o
  -6   9   8       63.02       74.93      4.60 o
  -5   9   8       87.29       84.59      4.82 o
  -4   9   8      138.12      146.64      6.31 o
  -3   9   8       53.21       49.85      3.92 o
  -2   9   8      442.85      465.67     13.83 o
  -1   9   8      136.71      144.55      5.78 o
   0   9   8       34.77       33.74      3.18 o
   1   9   8      160.52      159.54      5.81 o
   2   9   8      380.08      409.80     14.86 o
   3   9   8       59.79       54.90      4.28 o
   4   9   8      131.63      149.69      7.03 o
   5   9   8      101.25      106.40      5.25 o
   6   9   8       51.40       64.03      5.01 o
   7   9   8       45.08       65.55      6.46 o
  -6  10   8      177.73      180.61      7.27 o
  -5  10   8       41.57       49.37      4.69 o
  -4  10   8        6.38        9.47      4.04 o
  -3  10   8       48.44       52.50      4.26 o
  -2  10   8      134.40      130.63      5.56 o
  -1  10   8      420.54      425.57     13.47 o
   0  10   8      251.04      259.73      9.25 o
   1  10   8      418.80      414.40     13.43 o
   2  10   8      133.77      130.46      6.12 o
   3  10   8       48.11       52.85      4.84 o
   4  10   8        3.22        5.17      4.40 o
   5  10   8       35.40       48.94      5.20 o
   6  10   8      166.02      174.04      7.94 o
  -5  11   8       26.95       28.94      4.76 o
  -4  11   8      192.04      195.44      7.75 o
  -3  11   8      100.16       94.03      5.63 o
  -2  11   8      247.05      250.07      8.97 o
  -1  11   8       99.86      111.08      5.47 o
   0  11   8       21.75       22.66      3.83 o
   1  11   8       93.63      112.86      5.46 o
   2  11   8      248.48      245.23      9.70 o
   3  11   8      117.55      123.22      6.49 o
   4  11   8      198.78      202.40      9.11 o
   5  11   8       39.59       31.90      5.50 o
  -3  12   8      131.49      127.12      6.85 o
  -2  12   8       62.29       56.96      4.75 o
  -1  12   8       12.71       11.13      4.49 o
   0  12   8      162.64      155.16      6.75 o
   1  12   8       19.57       14.41      4.28 o
   2  12   8       58.29       56.95      4.85 o
   3  12   8      146.79      153.21      7.19 o
   1   0   9      484.53      570.58     19.31 o
   2   0   9      432.90      426.66     12.54 o
   3   0   9      133.99      123.44      4.98 o
   4   0   9       41.42       47.17      2.69 o
   5   0   9      787.98      807.41     23.85 o
   6   0   9       20.50       10.02      2.78 o
   7   0   9      159.64      147.97      7.41 o
   8   0   9        1.19        1.52      4.61 o
   9   0   9      178.34      222.87     10.79 o
  10   0   9        2.58       -2.55      6.16 o
  -9   1   9       96.29      104.55      7.34 o
  -8   1   9       57.17       49.65      5.61 o
  -7   1   9       14.62       14.66      3.72 o
  -6   1   9      165.02      139.35      9.19 o
  -5   1   9      511.70      521.25     18.37 o
  -4   1   9     1269.01     1255.43     44.46 o
  -3   1   9     1188.74     1132.66     38.00 o
  -2   1   9      231.67      239.87      7.88 o
  -1   1   9     2956.58     2769.00     81.23 o
   0   1   9      188.91      150.45      6.43 o
   1   1   9     2728.16     2459.46     75.05 o
   2   1   9      247.80      244.38      7.29 o
   3   1   9     1116.19     1141.76     31.30 o
   4   1   9     1166.08     1183.65     35.56 o
   5   1   9      606.94      621.65     16.27 o
   6   1   9       85.90       84.52      4.52 o
   7   1   9       35.98       48.46      4.48 o
   8   1   9       75.11       72.30      5.75 o
   9   1   9      100.44      105.79      7.17 o
  -9   2   9       29.88       51.40     11.85 o
  -8   2   9        4.09        3.62      4.98 o
  -7   2   9      118.66       90.56      5.40 o
  -6   2   9      158.29      155.52      6.18 o
  -5   2   9      888.23      905.53     38.76 o
  -4   2   9     2266.88     2275.42     89.37 o
  -3   2   9     1578.34     1603.14     48.24 o
  -2   2   9     1519.11     1500.54     48.30 o
  -1   2   9     3269.58     3270.31    111.50 o
   0   2   9     5850.66     5616.08    138.64 o
   1   2   9     3399.55     3409.01    104.11 o
   2   2   9     1632.48     1597.01     45.09 o
   3   2   9     1704.74     1708.19     45.63 o
   4   2   9     2493.88     2532.18     63.74 o
   5   2   9      941.48      938.33     27.27 o
   6   2   9      122.79      123.59      5.93 o
   7   2   9      139.87      123.87      6.45 o
   8   2   9        5.61        3.50      4.50 o
   9   2   9       32.62       51.85      5.26 o
  -9   3   9       85.64       75.15      6.94 o
  -8   3   9      257.01      274.23     12.49 o
  -7   3   9      237.71      250.96     10.89 o
  -6   3   9       24.83       34.24      5.32 o
  -5   3   9      452.86      455.17     19.19 o
  -4   3   9      222.03      238.59      7.83 o
  -3   3   9      383.19      387.48     16.49 o
  -2   3   9      627.39      636.91     22.95 o
  -1   3   9      676.21      646.16     18.43 o
   0   3   9     1128.98     1117.37     29.13 o
   1   3   9      653.93      619.02     17.59 o
   2   3   9      495.31      477.61     14.22 o
   3   3   9      669.76      646.02     24.16 o
   4   3   9      214.62      227.71      6.51 o
   5   3   9      341.30      346.78     12.27 o
   6   3   9       48.14       54.63      3.40 o
   7   3   9      240.01      241.01     10.03 o
   8   3   9      246.64      268.75     11.13 o
   9   3   9       71.46       64.13      5.74 o
  -9   4   9       16.86        5.03      6.01 o
  -8   4   9       13.41        3.92      5.84 o
  -7   4   9       15.80       13.37      5.26 o
  -6   4   9      389.42      380.89     18.81 o
  -5   4   9      477.93      393.20     16.94 o
  -4   4   9      452.45      467.45     15.86 o
  -3   4   9      436.49      431.40     11.45 o
  -2   4   9      872.69      862.58     24.77 o
  -1   4   9     1508.92     1474.23     40.85 o
   0   4   9      946.07      837.24     23.15 o
   1   4   9     1178.57     1181.06     35.82 o
   2   4   9      744.47      720.00     21.50 o
   3   4   9      391.27      378.48     10.87 o
   4   4   9      496.77      518.72     14.92 o
   5   4   9      311.69      285.54      9.66 o
   6   4   9      450.20      465.12     14.37 o
   7   4   9       16.43        5.53      3.71 o
   8   4   9       12.48       10.32      5.15 o
   9   4   9       14.45        5.99      4.84 o
  -9   5   9       65.88       56.23      8.80 o
  -8   5   9       10.97        2.12     12.62 o
  -7   5   9       64.52       65.43      7.30 o
  -6   5   9      216.62      170.25      6.99 o
  -5   5   9      271.39      247.14      8.96 o
  -4   5   9      488.97      506.86     17.92 o
  -3   5   9      489.21      480.17     16.00 o
  -2   5   9     1491.89     1419.37     42.55 o
  -1   5   9      275.94      273.39      9.21 o
   0   5   9     1434.77     1460.91     42.61 o
   1   5   9      277.03      281.63      8.59 o
   2   5   9     1555.40     1498.39     42.58 o
   3   5   9      455.75      440.52     13.86 o
   4   5   9      487.33      519.22     15.44 o
   5   5   9      231.74      212.55      7.76 o
   6   5   9      200.77      160.54      6.54 o
   7   5   9       66.35       61.99      4.34 o
   8   5   9       18.07        9.48      4.36 o
   9   5   9       50.51       45.40      5.61 o
  -8   6   9       46.34       53.21     10.54 o
  -7   6   9      172.29      170.04     10.85 o
  -6   6   9      801.72      835.72     27.39 o
  -5   6   9       35.46       45.44      4.00 o
  -4   6   9      156.62      141.09      6.79 o
  -3   6   9      501.76      466.42     16.08 o
  -2   6   9     1835.68     1862.24     54.59 o
  -1   6   9     1841.86     1860.72     48.29 o
   0   6   9      204.37      186.38      6.24 o
   1   6   9     1636.92     1618.13     54.54 o
   2   6   9     1930.49     1884.10     54.61 o
   3   6   9      478.83      450.03     13.89 o
   4   6   9      207.47      184.33      5.63 o
   5   6   9       62.32       70.68      3.65 o
   6   6   9      854.74      884.02     27.44 o
   7   6   9      162.62      159.27      6.93 o
   8   6   9       44.11       60.85      5.67 o
  -8   7   9        6.98        8.94      8.42 o
  -7   7   9        1.96        6.46      4.81 o
  -6   7   9       98.98       96.88      4.81 o
  -5   7   9       44.30       44.06      4.01 o
  -4   7   9      206.03      198.03      7.63 o
  -3   7   9      222.87      205.76      7.04 o
  -2   7   9      142.04      143.55      7.56 o
  -1   7   9      272.35      255.43      8.88 o
   0   7   9      331.20      331.98     11.18 o
   1   7   9      336.45      320.98      9.78 o
   2   7   9       54.88       53.55      4.94 o
   3   7   9      151.63      134.94      5.60 o
   4   7   9      124.60      127.40      5.38 o
   5   7   9       43.04       42.76      3.33 o
   6   7   9       65.87       74.41      5.31 o
   7   7   9        2.69        3.40      4.42 o
   8   7   9        6.07       -3.76      4.74 o
  -7   8   9       17.73       13.64      5.28 o
  -6   8   9       60.44       74.69      4.81 o
  -5   8   9       11.13        4.84      3.40 o
  -4   8   9      174.10      162.97      7.29 o
  -3   8   9       95.44       95.88      4.82 o
  -2   8   9      394.56      397.65     12.43 o
  -1   8   9      205.72      197.30      7.65 o
   0   8   9       15.88       16.64      2.83 o
   1   8   9      262.06      265.01      8.92 o
   2   8   9      379.43      391.93     14.49 o
   3   8   9      111.26      116.34      4.87 o
   4   8   9      223.63      217.68      7.00 o
   5   8   9        8.27        6.89      3.04 o
   6   8   9       59.98       71.26      5.28 o
   7   8   9       16.52       10.88      4.65 o
  -7   9   9       34.02       42.87      6.43 o
  -6   9   9      145.83      152.39      7.93 o
  -5   9   9       85.66       93.54      5.44 o
  -4   9   9       19.85       29.60      3.89 o
  -3   9   9      271.04      239.46      8.66 o
  -2   9   9      114.76      119.28      5.46 o
  -1   9   9      123.23      122.67      5.30 o
   0   9   9      899.01      890.01     26.52 o
   1   9   9      140.61      137.50      5.64 o
   2   9   9      171.48      177.58      6.79 o
   3   9   9      278.29      263.09     10.33 o
   4   9   9       21.51       28.10      4.26 o
   5   9   9      103.46      115.88      5.50 o
   6   9   9      145.13      156.19      7.03 o
   7   9   9       34.29       41.61      5.69 o
  -6  10   9        7.15        6.86      5.63 o
  -5  10   9       40.37       45.34      4.64 o
  -4  10   9       83.14       85.50      5.33 o
  -3  10   9       85.61       94.00      5.52 o
  -2  10   9      304.17      297.42     10.54 o
  -1  10   9       63.93       71.67      4.32 o
   0  10   9      557.55      568.66     17.59 o
   1  10   9       57.97       67.78      4.29 o
   2  10   9      315.85      320.66     12.31 o
   3  10   9       78.07       85.47      5.68 o
   4  10   9       98.05       90.26      5.91 o
   5  10   9       29.03       28.79      5.62 o
   6  10   9        7.54        7.08      5.26 o
  -4  11   9       12.05       12.11      4.23 o
  -3  11   9      107.40      126.01      6.12 o
  -2  11   9      117.25      118.67      5.74 o
  -1  11   9       22.73       29.66      4.08 o
   0  11   9        6.66        8.46      3.73 o
   1  11   9        8.56       15.57      3.97 o
   2  11   9      131.55      124.38      6.19 o
   3  11   9       83.37      107.20      6.75 o
   4  11   9       11.72        9.32      4.84 o
  -3  12   9       29.61       21.30      4.71 o
  -2  12   9       53.11       60.08      4.96 o
  -1  12   9       50.44       55.30      4.85 o
   0  12   9        0.77       -2.12      4.15 o
   1  12   9       46.29       51.01      4.80 o
   2  12   9       47.68       54.78      5.10 o
   3  12   9       35.02       27.65      5.46 o
   0   0  10       38.85       47.09      2.66 o
   1   0  10     4431.96     4282.13    143.31 o
   2   0  10     1094.94     1155.25     36.07 o
   3   0  10     1992.54     1955.94     65.80 o
   4   0  10        2.57        5.57      1.43 o
   5   0  10      739.16      731.05     27.39 o
   6   0  10     1215.79     1014.84     37.88 o
   7   0  10      833.94      872.33     33.09 o
   8   0  10       22.22        5.68      4.89 o
   9   0  10       28.54       42.90      6.17 o
  -9   1  10       19.00       20.55      5.99 o
  -8   1  10      108.75      109.52      7.35 o
  -7   1  10       80.67       86.72      5.84 o
  -6   1  10       13.64       18.36      3.14 o
  -5   1  10      353.38      408.90     13.95 o
  -4   1  10     1019.11      989.37     33.98 o
  -3   1  10     1574.27     1578.33     53.24 o
  -2   1  10     1968.77     1985.18     60.76 o
  -1   1  10     1537.25     1490.21     49.14 o
   0   1  10     1807.37     1821.46     52.91 o
   1   1  10     1517.77     1474.94     43.41 o
   2   1  10     2250.44     2234.36     65.41 o
   3   1  10     1631.01     1600.13     46.41 o
   4   1  10     1008.71     1019.28     31.64 o
   5   1  10      345.92      372.54     13.78 o
   6   1  10       11.53       10.93      3.71 o
   7   1  10       79.19       83.09      5.82 o
   8   1  10      139.08      140.24      7.51 o
   9   1  10       12.73       23.29      5.98 o
  -9   2  10       59.22       47.57      6.47 o
  -8   2  10        4.13        3.23      5.09 o
  -7   2  10       15.95       20.15      5.36 o
  -6   2  10      463.65      427.52     17.52 o
  -5   2  10      384.81      389.93     21.36 o
  -4   2  10      131.88      129.78      8.64 o
  -3   2  10     1349.15     1303.56     43.37 o
  -2   2  10     1378.03     1457.92     44.37 o
  -1   2  10     2076.79     1971.08     67.95 o
   0   2  10      140.02      139.56      4.53 o
   1   2  10     1605.25     1540.25     68.54 o
   2   2  10     1335.74     1363.49     38.09 o
   3   2  10     1295.97     1273.28     35.28 o
   4   2  10      123.58      121.86      4.57 o
   5   2  10      268.14      281.36     12.29 o
   6   2  10      506.94      460.07     17.42 o
   7   2  10        7.81        9.91      4.15 o
   8   2  10        1.02       -4.62      4.62 o
   9   2  10       50.91       48.53      5.49 o
  -9   3  10       42.40       48.91      7.03 o
  -8   3  10       81.94       74.30      6.55 o
  -7   3  10      333.50      278.87     15.58 o
  -6   3  10      875.52      957.71     45.56 o
  -5   3  10      862.83      806.70     32.00 o
  -4   3  10      832.72      839.14     27.88 o
  -3   3  10      126.97      144.64      4.96 o
  -2   3  10     1802.89     1846.76     52.46 o
  -1   3  10     1446.73     1436.33     39.67 o
   0   3  10     1266.29     1081.46     28.23 o
   1   3  10     1455.31     1468.15     42.40 o
   2   3  10     1714.22     1760.55     52.44 o
   3   3  10      206.44      208.20      5.99 o
   4   3  10      784.19      801.52     24.10 o
   5   3  10      808.32      723.46     25.95 o
   6   3  10      872.33      925.25     32.03 o
   7   3  10      299.84      262.54     10.87 o
   8   3  10       91.59       97.34      5.87 o
   9   3  10       36.85       48.44      5.41 o
  -9   4  10       30.04       42.29      7.68 o
  -8   4  10        5.73        8.77      7.12 o
  -7   4  10      110.26      117.56     11.79 o
  -6   4  10      142.04      125.31      7.17 o
  -5   4  10       93.44       98.76      5.12 o
  -4   4  10     2312.66     2371.14     82.63 o
  -3   4  10     1620.12     1574.25     41.59 o
  -2   4  10     2920.17     2804.82     94.70 o
  -1   4  10     2895.53     2904.48     86.26 o
   0   4  10      620.90      642.11     17.86 o
   1   4  10     2975.14     3025.85     81.28 o
   2   4  10     2914.12     2826.91     77.05 o
   3   4  10     1489.64     1457.28     39.51 o
   4   4  10     2481.14     2524.22     71.54 o
   5   4  10       51.03       56.70      3.64 o
   6   4  10      141.92      122.48      5.44 o
   7   4  10      120.77      133.91      6.53 o
   8   4  10       12.43       19.09      4.48 o
   9   4  10       44.65       53.66      5.60 o
  -8   5  10       82.99       92.65     12.07 o
  -7   5  10       31.44       24.44      8.46 o
  -6   5  10       66.46       83.32      5.04 o
  -5   5  10     1345.59     1247.46     44.80 o
  -4   5  10      606.50      589.89     19.09 o
  -3   5  10      883.33      861.65     29.52 o
  -2   5  10       77.79       72.11      3.62 o
  -1   5  10     1669.97     1694.88     49.80 o
   0   5  10      409.80      367.18     11.89 o
   1   5  10     1511.60     1522.52     43.88 o
   2   5  10       85.26       80.18      4.23 o
   3   5  10      889.89      875.45     24.23 o
   4   5  10      506.12      509.90     17.70 o
   5   5  10     1487.41     1381.20     41.48 o
   6   5  10       54.03       79.61      4.50 o
   7   5  10       27.63       20.50      3.81 o
   8   5  10       97.53      100.56      6.88 o
  -8   6  10       73.43       72.44     12.62 o
  -7   6  10       26.20       14.65      9.68 o
  -6   6  10      192.65      194.33      8.74 o
  -5   6  10      135.52      122.24      5.81 o
  -4   6  10      137.61      146.35     20.19 o
  -3   6  10      309.89      313.31      9.73 o
  -2   6  10      200.94      198.35      7.25 o
  -1   6  10       13.50        8.81      1.74 o
   0   6  10      182.55      168.54      5.75 o
   1   6  10        3.41        2.32      1.81 o
   2   6  10      251.74      250.99      7.38 o
   3   6  10      210.62      215.23      8.18 o
   4   6  10      242.05      227.71      7.58 o
   5   6  10      131.27      127.21      5.98 o
   6   6  10      168.91      168.21      7.74 o
   7   6  10       29.37       17.38      4.62 o
   8   6  10       69.05       80.06      6.04 o
  -8   7  10       30.67       51.72     25.23 o
  -7   7  10       27.96       23.71      6.78 o
  -6   7  10        0.58        4.56      4.45 o
  -5   7  10       45.11       45.64      4.10 o
  -4   7  10      170.56      175.61      6.96 o
  -3   7  10      240.84      247.89     10.00 o
  -2   7  10       71.37       73.39      4.03 o
  -1   7  10      344.09      317.64     10.24 o
   0   7  10      917.27      898.94     26.55 o
   1   7  10      324.12      280.30     10.14 o
   2   7  10      122.08      114.60      4.18 o
   3   7  10      274.27      258.56      8.41 o
   4   7  10      131.89      141.29      5.62 o
   5   7  10       41.75       42.97      3.38 o
   6   7  10        4.92        5.15      4.05 o
   7   7  10       22.72       28.18      5.36 o
   8   7  10       41.66       53.32      5.73 o
  -7   8  10        1.74        1.53      6.03 o
  -6   8  10       69.33       69.19      6.05 o
  -5   8  10       97.29       91.25      5.20 o
  -4   8  10      595.12      627.90     23.06 o
  -3   8  10       27.39       23.37      3.56 o
  -2   8  10      361.66      364.18     12.39 o
  -1   8  10      262.94      246.00      8.28 o
   0   8  10      296.79      304.83     10.59 o
   1   8  10      216.28      195.56      8.06 o
   2   8  10      356.93      367.47     13.50 o
   3   8  10       32.06       31.75      3.67 o
   4   8  10      640.51      676.24     21.29 o
   5   8  10       75.73       64.29      4.34 o
   6   8  10       94.92       92.25      5.31 o
   7   8  10        2.74       -0.03      5.52 o
  -6   9  10        2.73        5.35      5.35 o
  -5   9  10       24.26       37.88      5.21 o
  -4   9  10      113.20      116.48      6.16 o
  -3   9  10        3.69        7.43      3.41 o
  -2   9  10       54.05       51.62      4.19 o
  -1   9  10       45.16       40.25      3.57 o
   0   9  10      155.26      160.89      6.47 o
   1   9  10       43.15       37.33      3.67 o
   2   9  10      104.30      104.20      4.93 o
   3   9  10        1.72        1.15      3.74 o
   4   9  10      119.31      103.89      6.03 o
   5   9  10       16.91       18.65      4.61 o
   6   9  10        6.24        0.72      5.11 o
  -5  10  10       41.82       47.45      5.92 o
  -4  10  10       72.55      109.40      5.35 o
  -3  10  10      126.55      124.32      5.88 o
  -2  10  10        1.37        1.20      3.37 o
  -1  10  10       49.57       52.08      4.06 o
   0  10  10      153.73      159.34      6.82 o
   1  10  10       55.02       52.17      4.34 o
   2  10  10        5.74        3.88      4.01 o
   3  10  10      111.33      109.74      6.37 o
   4  10  10       61.27       77.33      5.88 o
   5  10  10       47.77       51.52      5.31 o
  -4  11  10        8.00        0.13      4.59 o
  -3  11  10      239.80      234.63      9.40 o
  -2  11  10       10.56       13.28      4.07 o
  -1  11  10       37.22       50.54      4.34 o
   0  11  10       72.93       80.33      5.22 o
   1  11  10       42.81       50.34      4.65 o
   2  11  10       11.87       13.91      4.31 o
   3  11  10      240.77      250.57     11.38 o
   4  11  10       10.03        4.81      5.08 o
  -2  12  10       67.54       63.29      5.01 o
  -1  12  10       25.56       25.85      4.53 o
   0  12  10       22.63       19.89      4.42 o
   1  12  10       38.71       38.69      4.86 o
   2  12  10       59.89       60.97      5.52 o
   1   0  11      242.99      216.23     11.53 o
   2   0  11      366.63      354.67     11.37 o
   3   0  11       16.78       14.81      1.56 o
   4   0  11     2099.24     2077.21     69.92 o
   5   0  11       59.42       43.97      5.99 o
   6   0  11       74.22       93.46      6.52 o
   7   0  11       54.90       46.47      4.89 o
   8   0  11       95.17       71.36      6.28 o
   9   0  11       25.27       15.36      5.76 o
  -9   1  11       19.91       22.89      5.99 o
  -8   1  11       19.45       14.75      5.38 o
  -7   1  11      410.59      459.37     17.46 o
  -6   1  11       61.45       44.87      5.17 o
  -5   1  11        5.40       19.12      3.08 o
  -4   1  11      316.28      293.11      9.42 o
  -3   1  11        2.36        2.68      1.65 o
  -2   1  11      673.17      680.11     29.11 o
  -1   1  11     1351.12     1225.55     50.96 o
   0   1  11     2487.77     2517.07     78.05 o
   1   1  11     1610.02     1478.77     40.09 o
   2   1  11      731.20      706.79     21.92 o
   3   1  11        2.09        4.96      1.00 o
   4   1  11      266.97      260.50     11.34 o
   5   1  11       18.06       21.66      4.31 o
   6   1  11       29.75       18.42      3.90 o
   7   1  11      358.15      401.63     17.32 o
   8   1  11       17.33       10.63      4.96 o
   9   1  11       22.93       18.60      5.75 o
  -9   2  11        9.71        5.25      6.31 o
  -8   2  11      107.82      107.98      7.90 o
  -7   2  11       32.18       51.50      6.12 o
  -6   2  11       79.73       98.63      7.41 o
  -5   2  11      418.55      424.90     17.79 o
  -4   2  11       11.74       10.54      2.54 o
  -2   2  11       56.23       51.77      4.47 o
  -1   2  11      632.55      614.55     19.08 o
   0   2  11      621.77      608.90     17.79 o
   1   2  11      613.82      609.33     18.11 o
   2   2  11       12.38       10.44      2.60 o
   3   2  11      345.21      336.39      9.62 o
   4   2  11       45.77       45.07      3.14 o
   5   2  11      374.39      386.05     18.09 o
   6   2  11      112.39      137.91      6.53 o
   7   2  11       20.67       28.52      4.58 o
   8   2  11       99.35       93.63      6.71 o
   9   2  11        7.71        1.94      4.96 o
  -9   3  11       61.55       55.27      7.86 o
  -8   3  11       18.19       24.09      6.53 o
  -7   3  11      182.16      179.65      9.97 o
  -6   3  11       44.23       38.24      7.90 o
  -5   3  11     1288.80     1272.39     55.03 o
  -4   3  11       60.20       67.06      4.22 o
  -3   3  11     2465.49     2456.60     77.06 o
  -2   3  11      332.68      302.13     11.17 o
  -1   3  11      661.02      625.24     16.92 o
   0   3  11        1.40        2.37      1.14 o
   1   3  11      743.76      674.29     19.13 o
   2   3  11      418.87      399.61     11.28 o
   3   3  11     2474.22     2501.80     72.11 o
   4   3  11       46.10       51.14      3.83 o
   5   3  11     1452.93     1377.31     55.03 o
   6   3  11       48.47       45.45      3.99 o
   7   3  11      175.16      170.49      7.72 o
   8   3  11       27.58       41.82      4.90 o
   9   3  11       60.96       56.65      5.83 o
  -8   4  11       57.32       65.86      7.55 o
  -7   4  11       43.50       40.63     11.26 o
  -6   4  11       56.93       77.26      9.51 o
  -5   4  11      584.56      541.32     21.82 o
  -4   4  11       88.43       94.86      5.19 o
  -3   4  11      222.42      205.67      6.70 o
  -2   4  11      687.44      698.69     26.71 o
  -1   4  11     1845.41     1876.75     57.00 o
   0   4  11      601.22      551.60     15.41 o
   1   4  11     2041.61     2035.97     53.84 o
   2   4  11      862.93      858.35     23.17 o
   3   4  11      211.71      208.94      6.86 o
   4   4  11       79.82       92.71      4.22 o
   5   4  11      521.59      473.22     17.68 o
   6   4  11       26.67       45.77      5.72 o
   7   4  11       38.41       21.59      3.97 o
   8   4  11       52.96       66.58      7.63 o
  -8   5  11       32.26       51.99      8.44 o
  -7   5  11       16.37       23.53      8.73 o
  -6   5  11      198.83      232.61     16.88 o
  -5   5  11       21.03       18.39      3.58 o
  -4   5  11      825.55      848.43     28.12 o
  -3   5  11      514.04      539.97     19.06 o
  -2   5  11      907.28      886.67     28.53 o
  -1   5  11      272.30      274.48      7.83 o
   0   5  11       20.34       19.97      1.85 o
   1   5  11      206.35      224.77      7.37 o
   2   5  11      798.96      791.77     24.38 o
   3   5  11      541.35      555.21     17.69 o
   4   5  11      766.52      791.34     25.96 o
   5   5  11       17.07       11.00      3.44 o
   6   5  11      218.37      224.57      9.47 o
   7   5  11       12.43       13.45      4.56 o
   8   5  11       21.94       29.33      5.75 o
  -8   6  11       20.26       24.01     10.27 o
  -7   6  11       29.26       13.50     10.48 o
  -6   6  11       38.58       52.71      6.03 o
  -5   6  11       66.48       70.49      5.17 o
  -4   6  11      171.92      175.58      7.36 o
  -3   6  11       77.41       70.53      3.87 o
  -2   6  11      195.11      197.44      8.40 o
  -1   6  11       39.58       37.30      5.01 o
   0   6  11     1134.37     1155.41     33.92 o
   1   6  11       73.45       69.01      3.02 o
   2   6  11      283.91      282.93      7.85 o
   3   6  11       80.75       69.38      3.28 o
   4   6  11      166.30      165.07      6.63 o
   5   6  11       86.02       84.02      4.51 o
   6   6  11       48.33       71.51      4.96 o
   7   6  11       40.16       35.95      4.77 o
   8   6  11       22.83       22.71      5.73 o
  -7   7  11       21.34       34.35      6.96 o
  -6   7  11       33.74       27.13      5.81 o
  -5   7  11       30.28       30.67      4.69 o
  -4   7  11       50.16       48.76      3.98 o
  -3   7  11      189.30      204.02      8.32 o
  -2   7  11      364.69      342.45     12.93 o
  -1   7  11      150.75      161.19      6.65 o
   0   7  11      750.77      729.45     23.28 o
   1   7  11      177.93      196.39      6.72 o
   2   7  11      459.14      441.81     13.11 o
   3   7  11      214.30      203.35      7.00 o
   4   7  11       33.98       38.80      3.10 o
   5   7  11       44.84       51.94      3.93 o
   6   7  11       31.49       26.93      4.38 o
   7   7  11       18.24       19.96      4.79 o
  -7   8  11       30.68       44.54      6.80 o
  -6   8  11       31.51       40.68      6.67 o
  -5   8  11       61.94       63.58      5.63 o
  -4   8  11       51.80       52.42      4.96 o
  -3   8  11      459.65      436.11     15.55 o
  -2   8  11      352.98      356.13     11.46 o
  -1   8  11       65.68       69.92      3.88 o
   0   8  11        2.92        2.54      2.78 o
   1   8  11       63.14       60.56      5.00 o
   2   8  11      297.33      293.98     12.36 o
   3   8  11      423.10      409.50     15.45 o
   4   8  11       32.35       40.38      4.21 o
   5   8  11       55.69       59.38      5.78 o
   6   8  11       21.73       22.81      4.87 o
   7   8  11       27.73       31.44      5.46 o
  -6   9  11       62.11       60.63      7.08 o
  -5   9  11      108.64      106.51      7.21 o
  -4   9  11        5.50        5.63      4.76 o
  -3   9  11       15.37       11.84      3.51 o
  -2   9  11       69.11       67.18      4.29 o
  -1   9  11      533.89      500.66     16.84 o
   0   9  11       12.82       10.47      3.27 o
   1   9  11      534.61      513.65     16.90 o
   2   9  11       65.19       57.94      4.58 o
   3   9  11       19.08       20.72      3.98 o
   4   9  11        2.67        0.70      4.24 o
   5   9  11      115.35      132.57      7.75 o
   6   9  11       59.14       59.48      7.09 o
  -5  10  11       94.74      107.00      7.37 o
  -4  10  11       40.13       38.74      5.80 o
  -3  10  11      127.50      117.48      6.61 o
  -2  10  11      194.87      193.40      7.99 o
  -1  10  11      102.78      107.24      5.49 o
   0  10  11       40.46       45.34      4.09 o
   1  10  11      111.34      105.04      5.48 o
   2  10  11      211.26      212.48      8.89 o
   3  10  11      145.32      145.47      6.89 o
   4  10  11       41.41       40.50      5.89 o
   5  10  11       96.17      107.43      7.62 o
  -3  11  11       35.32       43.33      5.70 o
  -2  11  11       53.96       50.72      5.09 o
  -1  11  11       61.96       77.77      5.03 o
   0  11  11       16.61       11.57      4.18 o
   1  11  11       37.51       46.73      4.94 o
   2  11  11       49.17       46.47      4.86 o
   3  11  11       30.40       31.58      5.93 o
   0   0  12      896.06      934.96     44.75 o
   1   0  12     2080.42     1936.33     60.22 o
   2   0  12       32.79       31.36      2.05 o
   3   0  12      667.19      624.70     21.42 o
   4   0  12        3.05        1.88      3.51 o
   5   0  12      253.62      274.47     14.60 o
   6   0  12        4.24        3.77      4.57 o
   7   0  12        6.44        8.72      5.28 o
   8   0  12        3.34       -1.96      5.28 o
   9   0  12        0.33       -0.57      5.77 o
  -9   1  12      164.29      183.61     11.25 o
  -8   1  12        9.36       21.68      6.62 o
  -7   1  12       97.60       93.53      7.08 o
  -6   1  12       30.21       35.72      5.23 o
  -5   1  12     1038.37     1084.75     40.45 o
  -4   1  12      261.74      253.10     11.26 o
  -3   1  12     1379.17     1345.03     49.37 o
  -2   1  12       28.38       27.37      3.20 o
  -1   1  12      786.99      760.89     49.61 o
   0   1  12     1523.74     1394.31     46.82 o
   1   1  12      955.39      931.47     24.55 o
   2   1  12       17.68       20.00      1.63 o
   3   1  12     1312.84     1328.42     36.70 o
   4   1  12      370.77      354.49     19.34 o
   5   1  12     1072.98     1085.22     45.32 o
   6   1  12       29.96       19.41      4.86 o
   7   1  12       98.57       89.69      7.17 o
   8   1  12        3.48       10.51      5.12 o
   9   1  12      165.18      178.76      9.81 o
  -8   2  12      186.41      190.58     10.85 o
  -7   2  12       89.31      123.95      8.54 o
  -6   2  12      136.98      107.14      7.36 o
  -5   2  12      243.18      266.51     12.66 o
  -4   2  12      448.87      430.14     19.65 o
  -3   2  12      563.55      541.00     20.20 o
  -2   2  12      201.50      216.29      7.74 o
  -1   2  12     1613.34     1572.76     47.32 o
   0   2  12     1656.51     1734.52     47.52 o
   1   2  12     1526.80     1460.68     47.03 o
   2   2  12      121.36      121.63      5.93 o
   3   2  12      526.97      528.41     15.94 o
   4   2  12      355.49      364.02     13.48 o
   5   2  12      251.78      250.98     12.32 o
   6   2  12      117.58      110.16      6.96 o
   7   2  12      105.57      138.30      7.35 o
   8   2  12      180.65      187.66      9.45 o
  -8   3  12       25.93       36.07      6.79 o
  -7   3  12        7.39        8.06      6.13 o
  -6   3  12        3.63        1.82      8.93 o
  -5   3  12      151.88      147.59      9.01 o
  -4   3  12      298.42      285.91     17.59 o
  -3   3  12     1247.05     1192.35     42.31 o
  -2   3  12       28.80       23.76      1.94 o
  -1   3  12      975.46      922.13     23.42 o
   0   3  12     2539.50     2445.14     67.04 o
   1   3  12      790.43      760.37     24.82 o
   2   3  12        9.17        6.44      1.76 o
   3   3  12     1110.66     1094.04     38.50 o
   4   3  12      380.97      374.37     12.55 o
   5   3  12      134.23      128.54      7.51 o
   6   3  12        8.73        3.92      4.60 o
   7   3  12       17.01        9.27      3.97 o
   8   3  12       18.44       21.07      4.79 o
  -8   4  12       52.31       74.33      8.00 o
  -7   4  12      105.01      105.96     11.77 o
  -6   4  12        8.71       -5.84      7.40 o
  -5   4  12       81.34       78.82      6.57 o
  -4   4  12      168.73      178.20      9.19 o
  -3   4  12      666.53      651.68     21.73 o
  -2   4  12      546.94      487.61     19.41 o
  -1   4  12      304.43      309.75      9.08 o
   0   4  12      166.96      149.34      4.76 o
   1   4  12      247.64      272.27      9.02 o
   2   4  12      673.11      642.65     18.14 o
   3   4  12      749.98      719.01     21.84 o
   4   4  12      161.44      175.47      6.85 o
   5   4  12       67.03       68.43      4.57 o
   6   4  12        7.23        5.25      4.27 o
   7   4  12      116.47      112.61      7.00 o
   8   4  12       68.05       84.07      6.97 o
  -8   5  12       25.14       31.29      8.59 o
  -7   5  12      126.96      108.56     17.86 o
  -6   5  12      205.94      246.75     19.06 o
  -5   5  12      225.74      195.58      8.25 o
  -4   5  12      148.51      142.08      7.52 o
  -3   5  12       74.48       82.06      3.97 o
  -2   5  12      612.91      604.07     20.10 o
  -1   5  12      978.69      994.15     27.65 o
   0   5  12      726.46      672.28     19.95 o
   1   5  12      872.27      885.85     27.57 o
   2   5  12      573.45      563.77     17.35 o
   3   5  12       80.69       83.12      4.81 o
   4   5  12      187.95      178.20      6.54 o
   5   5  12      169.86      156.17      6.73 o
   6   5  12      230.43      278.03     11.09 o
   7   5  12      133.76      129.15      7.50 o
   8   5  12       23.93       28.58      5.85 o
  -7   6  12        2.57       -3.87      9.99 o
  -6   6  12        0.09       -4.24      5.43 o
  -5   6  12      128.71      124.37      6.64 o
  -4   6  12       62.53       78.04      5.94 o
  -3   6  12      325.29      343.68     12.53 o
  -2   6  12      970.84      920.22     27.94 o
  -1   6  12       22.16       23.48      2.13 o
   0   6  12        5.95        4.08      2.00 o
   1   6  12       13.10       12.70      2.13 o
   2   6  12      890.31      845.66     27.77 o
   3   6  12      331.92      338.51     10.82 o
   4   6  12       80.07       97.48      4.51 o
   5   6  12      121.71      121.01      5.57 o
   6   6  12        1.94       -1.54      3.69 o
   7   6  12        1.60        2.78      4.62 o
  -7   7  12       27.17       34.78      9.00 o
  -6   7  12      317.98      366.16     17.30 o
  -5   7  12       22.44       19.88      4.42 o
  -4   7  12        7.91        8.62      3.89 o
  -3   7  12       25.80       26.85      3.76 o
  -2   7  12      207.94      204.66      8.26 o
  -1   7  12      115.23      101.64      4.80 o
   0   7  12      143.85      144.72      5.87 o
   1   7  12      154.61      130.90      5.02 o
   2   7  12      258.96      252.74      8.37 o
   3   7  12       30.62       34.25      3.09 o
   4   7  12       13.47       11.91      4.11 o
   5   7  12       17.83        8.33      3.54 o
   6   7  12      296.34      336.35     12.57 o
   7   7  12       32.72       45.41      4.92 o
  -6   8  12       48.14       45.70      6.69 o
  -5   8  12       56.41       55.66      5.65 o
  -4   8  12      149.63      141.15      7.81 o
  -3   8  12      279.04      274.26     11.85 o
  -2   8  12      417.20      412.73     14.13 o
  -1   8  12      284.47      287.95      9.16 o
   0   8  12      626.44      641.04     20.75 o
   1   8  12      218.10      210.00      8.81 o
   2   8  12      435.07      423.19     15.29 o
   3   8  12      279.21      262.37     11.98 o
   4   8  12      154.71      161.71      7.96 o
   5   8  12       76.59       84.53      6.17 o
   6   8  12       49.49       40.94      5.97 o
  -5   9  12       42.02       45.87      5.74 o
  -4   9  12      423.54      410.66     17.49 o
  -3   9  12       78.23       86.28      5.72 o
  -2   9  12      308.30      327.23     12.56 o
  -1   9  12      189.42      197.05      7.58 o
   0   9  12       58.24       56.79      4.11 o
   1   9  12      178.94      178.91      7.46 o
   2   9  12      291.76      312.16     14.07 o
   3   9  12       53.13       58.49      5.91 o
   4   9  12      432.79      419.85     17.64 o
   5   9  12       30.44       37.46      5.97 o
  -4  10  12      113.10      124.97      7.10 o
  -3  10  12        1.41        5.72      4.25 o
  -2  10  12        8.68        0.67      4.54 o
  -1  10  12       43.79       39.27      4.54 o
   0  10  12      146.89      153.13      6.76 o
   1  10  12       50.81       46.76      4.99 o
   2  10  12       14.11        2.42      4.55 o
   3  10  12        3.40        5.41      5.15 o
   4  10  12      110.44      135.50      8.13 o
  -2  11  12        1.10        6.83      4.62 o
  -1  11  12      120.10      130.36      6.88 o
   0  11  12        1.51        8.23      5.23 o
   1  11  12      117.52      125.42      7.89 o
   2  11  12        0.50       -4.98      5.28 o
   1   0  13     2345.56     2298.93     66.74 o
   2   0  13     1229.71     1256.31     39.20 o
   3   0  13     3737.16     3781.33    155.31 o
   4   0  13      950.68      894.95     37.56 o
   5   0  13        3.91        5.46      3.39 o
   6   0  13       42.64       38.13      6.22 o
   7   0  13       56.44       54.17      8.30 o
   8   0  13       38.84       16.42      6.65 o
  -8   1  13       36.11       26.22      6.62 o
  -7   1  13      131.11      169.77      9.56 o
  -6   1  13      204.13      148.68      9.01 o
  -5   1  13      968.77     1010.34     36.25 o
  -4   1  13       80.79       82.79      5.18 o
  -3   1  13      182.40      191.28     14.20 o
  -2   1  13      222.57      224.50      9.40 o
  -1   1  13      574.50      487.88     16.92 o
   0   1  13      201.67      252.04      8.40 o
   1   1  13      551.65      496.64     14.56 o
   2   1  13      241.47      226.61      8.38 o
   3   1  13      218.22      209.00      7.03 o
   4   1  13      113.85      103.77      5.03 o
   5   1  13      893.02      905.44     40.42 o
   6   1  13      225.02      167.95      8.85 o
   7   1  13      108.76      135.63      9.06 o
   8   1  13       29.05       11.21      6.51 o
  -8   2  13       47.83       33.14      7.01 o
  -7   2  13       50.50       54.59      6.68 o
  -6   2  13      580.19      587.35     26.35 o
  -5   2  13      109.56       96.25     10.79 o
  -4   2  13      283.64      254.98     12.84 o
  -3   2  13     1315.84     1363.14     64.74 o
  -2   2  13     1065.90     1030.82     41.34 o
  -1   2  13      565.05      569.30     16.61 o
   0   2  13      139.27      153.72      4.68 o
   1   2  13      549.46      558.44     17.99 o
   2   2  13     1000.09      979.54     31.21 o
   3   2  13     1297.84     1322.30     49.16 o
   4   2  13      216.80      200.71      9.21 o
   5   2  13       85.99       64.30      5.74 o
   6   2  13      568.73      614.00     26.23 o
   7   2  13       55.85       54.94      6.43 o
   8   2  13       53.08       39.90      6.87 o
  -8   3  13       14.79       -2.67      6.88 o
  -7   3  13       12.59       12.15      6.13 o
  -6   3  13        6.01        6.02      5.46 o
  -5   3  13       83.63       88.59      6.97 o
  -4   3  13       73.37       86.15      7.34 o
  -3   3  13     1401.66     1310.27     52.64 o
  -2   3  13      645.26      632.36     24.96 o
  -1   3  13     1671.85     1582.23     45.46 o
   0   3  13       66.53       68.88      2.61 o
   1   3  13     1586.98     1535.55     42.75 o
   2   3  13      717.95      692.36     22.74 o
   3   3  13     1302.65     1235.86     42.76 o
   4   3  13      111.74      126.23      5.80 o
   5   3  13       76.37       83.05      6.25 o
   6   3  13        5.84        7.19      4.99 o
   7   3  13        3.92        0.34      4.94 o
   8   3  13       18.92       14.49      5.89 o
  -8   4  13       35.35       49.27      7.89 o
  -7   4  13      124.48       96.39      9.31 o
  -6   4  13      315.72      367.90     23.05 o
  -5   4  13      601.84      614.91     33.16 o
  -4   4  13      142.89      130.06      6.85 o
  -3   4  13      433.20      437.33     17.26 o
  -2   4  13      549.12      549.01     23.18 o
  -1   4  13      806.23      804.57     25.18 o
   0   4  13      389.77      321.77      9.98 o
   1   4  13      946.05      921.04     27.01 o
   2   4  13      671.09      664.51     19.63 o
   3   4  13      435.92      447.75     14.60 o
   4   4  13       99.08       97.91      7.27 o
   5   4  13      680.46      688.81     21.65 o
   6   4  13      276.84      317.34     14.22 o
   7   4  13      116.68       94.27      6.93 o
   8   4  13       46.24       56.45      6.47 o
  -7   5  13        4.96       -7.32      9.05 o
  -6   5  13       26.56       31.61      9.19 o
  -5   5  13       52.80       46.39      8.37 o
  -4   5  13      111.67      122.02      7.24 o
  -3   5  13      157.41      140.56      5.83 o
  -2   5  13        2.38        0.25      2.22 o
  -1   5  13      271.09      279.74      9.17 o
   0   5  13      278.71      289.71      9.13 o
   1   5  13      279.38      305.63     12.41 o
   2   5  13       13.19       14.42      2.24 o
   3   5  13      124.22      122.63      5.35 o
   4   5  13      181.76      186.04      6.59 o
   5   5  13       68.98       72.98      4.27 o
   6   5  13       17.68       27.57      3.93 o
   7   5  13        2.27        3.81      5.24 o
  -7   6  13       11.34       13.79     10.16 o
  -6   6  13       12.68       23.71     13.00 o
  -5   6  13       27.65       27.05      4.25 o
  -4   6  13      152.86      155.96      7.48 o
  -3   6  13      227.79      213.61      9.64 o
  -2   6  13      127.41      130.43      5.44 o
  -1   6  13      226.59      207.07      7.63 o
   0   6  13     1209.49     1136.03     33.40 o
   1   6  13      277.36      265.86      8.52 o
   2   6  13      108.08      109.47      5.38 o
   3   6  13      242.87      230.10      9.04 o
   4   6  13      121.69      139.51      6.08 o
   5   6  13       17.38       10.27      3.61 o
   6   6  13       19.14       31.24      4.09 o
   7   6  13        9.81       10.36      4.78 o
  -6   7  13       51.65       48.78      6.26 o
  -5   7  13      145.59      146.46      7.76 o
  -4   7  13      583.33      629.11     25.08 o
  -3   7  13       30.61       25.77      3.93 o
  -2   7  13      300.64      300.56     12.10 o
  -1   7  13      200.72      182.43      7.48 o
   0   7  13      431.25      443.78     14.71 o
   1   7  13      189.52      172.73      7.50 o
   2   7  13      329.42      354.31     13.52 o
   3   7  13       37.23       37.42      4.91 o
   4   7  13      645.64      662.71     23.02 o
   5   7  13      128.84      149.07      7.24 o
   6   7  13       59.56       53.81      5.83 o
  -6   8  13       71.76       84.19      8.69 o
  -5   8  13        4.87        0.78      4.86 o
  -4   8  13       59.66       57.78      5.32 o
  -3   8  13       17.57       22.12      4.06 o
  -2   8  13       98.69      104.45      5.68 o
  -1   8  13       59.50       67.17      4.20 o
   0   8  13      906.91      884.71     30.47 o
   1   8  13       40.94       41.79      4.46 o
   2   8  13      129.56      135.43      6.72 o
   3   8  13        6.60       -1.07      4.31 o
   4   8  13       38.27       45.05      5.67 o
   5   8  13        5.22        0.47      5.86 o
   6   8  13       82.60       84.39      8.11 o
  -5   9  13       18.28       24.78      5.42 o
  -4   9  13       50.70       60.18      5.79 o
  -3   9  13       65.81       64.68      5.25 o
  -2   9  13       43.76       47.79      4.29 o
  -1   9  13       52.25       53.53      4.30 o
   0   9  13       86.00      101.92      6.81 o
   1   9  13       23.05       18.54      4.90 o
   2   9  13       25.08       37.03      6.23 o
   3   9  13       48.89       44.11      6.38 o
   4   9  13       35.49       48.76      6.72 o
   5   9  13        7.57        5.24      6.62 o
  -3  10  13       66.74       74.26      5.91 o
  -2  10  13       31.46       45.15      4.80 o
  -1  10  13      175.86      194.17      9.92 o
   0  10  13        8.60        5.62      4.91 o
   1  10  13      208.65      216.95     10.10 o
   2  10  13       20.54       14.62      5.57 o
   3  10  13       50.84       61.26      7.38 o
   0  11  13      103.07      104.97      7.51 o
   0   0  14      219.33      223.78     10.04 o
   1   0  14      248.00      233.88      7.98 o
   2   0  14        4.28        9.44      2.47 o
   3   0  14      106.89      117.76      6.66 o
   4   0  14      460.20      460.86     20.37 o
   5   0  14      228.77      259.34     12.99 o
   6   0  14       10.68       21.43      5.34 o
   7   0  14        2.41       10.73      5.66 o
   8   0  14       35.13       32.79      6.84 o
  -8   1  14       85.24       78.89      7.85 o
  -7   1  14       32.78       26.23      6.25 o
  -6   1  14       38.72       48.60      5.88 o
  -5   1  14       63.13       65.64      5.53 o
  -4   1  14      188.57      171.43      7.86 o
  -3   1  14      612.64      590.09     23.19 o
  -2   1  14      323.95      325.31     12.88 o
  -1   1  14      312.30      293.30     18.21 o
   0   1  14      726.01      725.22     22.80 o
   1   1  14      410.25      387.56     11.89 o
   2   1  14      263.20      262.05     10.15 o
   3   1  14      642.52      628.18     25.90 o
   4   1  14      158.19      147.47      8.37 o
   5   1  14       36.98       38.92      8.10 o
   6   1  14       32.40       45.46      5.84 o
   7   1  14       33.24       20.03      6.04 o
   8   1  14       72.28       75.91      7.94 o
  -8   2  14        1.99        5.74      6.89 o
  -7   2  14       90.86      108.95      8.91 o
  -6   2  14       24.66       18.67      6.05 o
  -5   2  14      370.74      364.68     15.60 o
  -4   2  14      316.66      313.04     15.66 o
  -3   2  14      104.51      112.80      8.42 o
  -2   2  14      189.48      208.86     10.38 o
  -1   2  14     1488.71     1460.01     74.60 o
   0   2  14      205.87      238.00      9.73 o
   1   2  14     1588.28     1618.89     52.88 o
   2   2  14      149.34      143.00      6.79 o
   3   2  14      144.96      137.54      5.49 o
   4   2  14      354.41      364.38     15.65 o
   5   2  14      396.09      398.45     17.41 o
   6   2  14       17.52       16.15      5.23 o
   7   2  14       84.70       85.79      7.70 o
   8   2  14        3.26        2.39      6.58 o
  -7   3  14       11.11       18.94      6.57 o
  -6   3  14        1.76        5.57      5.76 o
  -5   3  14      128.56      134.30     12.63 o
  -4   3  14      130.28      126.83     14.34 o
  -3   3  14      311.96      322.40     17.84 o
  -2   3  14       47.10       60.81      5.20 o
  -1   3  14      474.12      455.56     17.19 o
   0   3  14       67.00       75.05      3.00 o
   1   3  14      568.41      540.72     17.46 o
   2   3  14       89.61      106.95      4.52 o
   3   3  14      320.55      331.23     12.92 o
   4   3  14       92.47       89.21      5.28 o
   5   3  14      128.63      118.96      7.47 o
   6   3  14        1.04        5.25      5.10 o
   7   3  14       16.90       12.61      5.45 o
  -7   4  14       64.29       48.73      7.29 o
  -6   4  14       40.08       34.88      9.06 o
  -5   4  14       11.32        7.87      7.02 o
  -4   4  14      170.54      196.09     10.18 o
  -3   4  14       15.61       11.51      4.43 o
  -2   4  14      104.91      115.53      7.55 o
  -1   4  14       81.85       66.37      3.38 o
   0   4  14      213.05      189.60      7.44 o
   1   4  14       74.19       68.86      7.64 o
   2   4  14       30.47       22.29      4.01 o
   3   4  14       50.33       41.68      3.22 o
   4   4  14      111.29      129.79      6.30 o
   5   4  14        9.24        7.03      3.66 o
   6   4  14       39.09       36.82      5.12 o
   7   4  14       48.48       39.38      5.77 o
  -7   5  14       25.01       28.09     10.15 o
  -6   5  14      187.90      233.70     21.35 o
  -5   5  14      184.19      175.50     10.83 o
  -4   5  14      155.51      141.21      9.07 o
  -3   5  14      228.97      191.22      8.88 o
  -2   5  14      376.16      362.73     13.36 o
  -1   5  14      110.29      122.53      5.14 o
   0   5  14      790.36      759.31     26.17 o
   1   5  14      159.91      153.95      6.10 o
   2   5  14      397.73      381.22     14.81 o
   3   5  14      233.02      213.04      9.19 o
   4   5  14      187.35      184.28      7.44 o
   5   5  14      143.99      151.75      7.20 o
   6   5  14      230.24      268.21     12.09 o
   7   5  14       31.48       28.26      5.77 o
  -6   6  14       25.19       16.14     13.00 o
  -5   6  14       44.48       55.92      8.24 o
  -4   6  14      549.30      574.45     22.09 o
  -3   6  14       66.31       78.43      4.93 o
  -2   6  14      545.95      564.90     18.05 o
  -1   6  14       52.79       60.78      3.75 o
   0   6  14      675.60      649.59     22.59 o
   1   6  14       51.93       64.77      3.91 o
   2   6  14      503.18      543.54     21.47 o
   3   6  14       87.31       88.53      5.31 o
   4   6  14      513.72      551.38     22.03 o
   5   6  14       53.63       62.14      5.24 o
   6   6  14       37.84       35.26      5.50 o
  -6   7  14       72.24       80.48     11.49 o
  -5   7  14        8.50        5.44      4.51 o
  -4   7  14       70.36       77.25      5.75 o
  -3   7  14      165.92      150.52      7.82 o
  -2   7  14      179.37      173.90      7.48 o
  -1   7  14       17.89       20.49      3.73 o
   0   7  14       96.15       87.45      5.42 o
   1   7  14       15.83       20.74      3.99 o
   2   7  14      169.62      175.82      9.43 o
   3   7  14      135.01      117.53      7.93 o
   4   7  14       67.46       75.44      6.45 o
   5   7  14       10.03       16.75      5.60 o
   6   7  14       67.61       67.90      7.42 o
  -5   8  14      208.17      222.60     11.17 o
  -4   8  14       12.76        9.29      4.68 o
  -3   8  14       30.74       24.66      4.10 o
  -2   8  14       53.47       59.36      4.93 o
  -1   8  14      111.21      105.93      6.49 o
   0   8  14       15.73       16.68      4.14 o
   1   8  14      137.46      130.81      7.22 o
   2   8  14       42.84       54.56      5.86 o
   3   8  14       35.65       26.82      5.51 o
   4   8  14        5.65       -2.62      5.45 o
   5   8  14      232.39      262.39     13.05 o
  -4   9  14       20.99       25.47      5.99 o
  -3   9  14      271.53      290.76     15.71 o
  -2   9  14      132.01      135.35      7.35 o
  -1   9  14      144.00      146.88      7.59 o
   0   9  14       93.10       98.81      6.47 o
   1   9  14      138.24      132.06     11.85 o
   2   9  14      108.15      114.83      7.31 o
   3   9  14      309.89      344.76     16.26 o
   4   9  14       11.71       11.28      6.22 o
  -2  10  14      109.16      112.99      8.10 o
  -1  10  14      100.78      100.56      6.86 o
   0  10  14        0.56       -3.82      5.12 o
   1  10  14       95.50      100.26      7.19 o
   2  10  14      105.18      118.87      7.70 o
   1   0  15       71.72       90.87      5.84 o
   2   0  15       78.75       85.51      4.57 o
   3   0  15     1170.24     1124.13     46.87 o
   4   0  15       23.29       34.85      4.69 o
   5   0  15      810.52      859.24     36.49 o
   6   0  15       97.90      110.06      9.97 o
   7   0  15       89.04      113.71      8.50 o
  -7   1  15      100.76      126.09      9.25 o
  -6   1  15       61.70       28.32      6.33 o
  -5   1  15      211.68      234.13     12.22 o
  -4   1  15       22.04       17.89      3.98 o
  -3   1  15      231.07      215.22     12.63 o
  -2   1  15      164.20      162.92      7.34 o
  -1   1  15     1722.33     1631.82     64.83 o
   0   1  15      118.96       97.91      5.52 o
   1   1  15     1626.41     1524.30     52.82 o
   2   1  15      118.14      107.19      5.67 o
   3   1  15      226.95      217.87     10.47 o
   4   1  15       30.21       22.87      4.40 o
   5   1  15      228.70      247.81     12.21 o
   6   1  15       66.98       40.77      5.85 o
   7   1  15      121.50      156.31     11.02 o
  -7   2  15       97.02       93.88      8.04 o
  -6   2  15       34.76       20.31      6.19 o
  -5   2  15       90.12       85.59      7.78 o
  -4   2  15      395.59      372.08     16.98 o
  -3   2  15      224.61      228.97     12.07 o
  -2   2  15      125.98      122.05      7.04 o
  -1   2  15      168.66      148.87      9.62 o
   0   2  15      341.94      316.83     14.10 o
   1   2  15      183.35      174.73      7.33 o
   2   2  15      184.47      177.90      6.92 o
   3   2  15      356.07      379.79     22.34 o
   4   2  15      381.44      371.60     16.98 o
   5   2  15       64.16       59.32      5.90 o
   6   2  15       27.10       21.56      5.55 o
   7   2  15       92.89       90.16      7.85 o
  -7   3  15       45.43       58.39      7.42 o
  -6   3  15      110.12      107.95      8.30 o
  -5   3  15      145.79      168.82     10.38 o
  -4   3  15      686.27      644.54     33.93 o
  -3   3  15       12.88       11.54      5.19 o
  -2   3  15      513.03      535.47     21.74 o
  -1   3  15      138.17      155.44      6.53 o
   0   3  15       53.81       72.91      4.07 o
   1   3  15       99.00      115.14      5.09 o
   2   3  15      467.35      469.86     21.43 o
   3   3  15       25.45       18.56      3.64 o
   4   3  15      707.96      714.01     29.37 o
   5   3  15      102.49      125.96      8.17 o
   6   3  15      104.72      117.62      7.13 o
   7   3  15       43.48       50.23      6.16 o
  -7   4  15       10.77       18.22      7.15 o
  -6   4  15       58.71       76.31     13.59 o
  -5   4  15       39.21       39.99      8.92 o
  -4   4  15      133.53      128.53      9.91 o
  -3   4  15      149.23      167.85      9.43 o
  -2   4  15      475.59      453.65     16.74 o
  -1   4  15      319.25      296.56     10.75 o
   0   4  15     1347.44     1321.67     44.74 o
   1   4  15      231.71      214.87      9.31 o
   2   4  15      402.78      389.70     16.41 o
   3   4  15      159.61      187.84      8.48 o
   4   4  15      142.35      159.50      7.48 o
   5   4  15       31.16       33.73      4.82 o
   6   4  15       80.29       91.45      6.56 o
   7   4  15       17.06       18.63      5.79 o
  -6   5  15      258.07      242.75     18.93 o
  -5   5  15       69.53       64.59     11.26 o
  -4   5  15      114.66      124.88      8.31 o
  -3   5  15      153.55      149.74      8.91 o
  -2   5  15      883.27      821.55     36.58 o
  -1   5  15       48.68       61.68      3.90 o
   0   5  15      167.60      143.44      6.15 o
   1   5  15       62.19       86.76      5.09 o
   2   5  15      916.81      906.18     32.70 o
   3   5  15      172.29      165.13      7.82 o
   4   5  15      146.71      150.26      8.30 o
   5   5  15       69.80       66.22      6.42 o
   6   5  15      259.19      255.83     13.26 o
  -6   6  15       30.69       43.88     10.70 o
  -5   6  15       10.77        5.07      9.56 o
  -4   6  15       80.16       69.95      6.86 o
  -3   6  15       15.02       11.47      3.29 o
  -2   6  15      190.68      194.55      8.68 o
  -1   6  15      107.07      127.67      6.26 o
   0   6  15      126.07      135.73      6.19 o
   1   6  15       97.07      113.92      5.51 o
   2   6  15      133.29      134.70      7.48 o
   3   6  15       15.91       16.33      3.94 o
   4   6  15       86.56       89.80      8.27 o
   5   6  15        8.60        9.18      5.49 o
   6   6  15       23.56       35.33      6.35 o
  -5   7  15       71.39       63.41      6.16 o
  -4   7  15      178.90      189.19      9.10 o
  -3   7  15        5.95        4.36      3.91 o
  -2   7  15      468.32      457.55     19.89 o
  -1   7  15      311.98      295.44     12.55 o
   0   7  15       61.42       66.63      4.98 o
   1   7  15      304.27      286.85     12.78 o
   2   7  15      417.91      415.90     19.81 o
   3   7  15        7.00        4.53      4.86 o
   4   7  15      167.94      170.75      9.97 o
   5   7  15       55.01       47.22      8.22 o
  -4   8  15      127.83      108.75      7.22 o
  -3   8  15      117.87      115.77      7.96 o
  -2   8  15      183.27      195.13     10.89 o
  -1   8  15      150.07      150.58      8.06 o
   0   8  15      208.13      205.17      9.76 o
   1   8  15      162.46      169.40      8.23 o
   2   8  15      198.65      215.41      9.90 o
   3   8  15      151.56      158.34      8.79 o
   4   8  15      143.85      134.43      8.46 o
  -3   9  15       13.19       17.67      6.67 o
  -2   9  15      117.77      120.20      8.00 o
  -1   9  15       14.05        7.12      4.59 o
   0   9  15      333.21      362.58     15.69 o
   1   9  15       21.43       18.39      4.95 o
   2   9  15      113.46      115.03      7.45 o
   3   9  15        6.27        4.05      6.06 o
   0   0  16     1040.65     1038.23     49.75 o
   1   0  16     1112.91     1054.82     35.79 o
   2   0  16      247.10      231.04     12.32 o
   3   0  16       50.23       51.24      7.62 o
   4   0  16       11.97        6.35      3.95 o
   5   0  16      105.93      120.85      7.81 o
   6   0  16       78.58       51.24      8.07 o
   7   0  16      237.72      307.64     15.52 o
  -7   1  16       14.34        6.68      6.62 o
  -6   1  16       63.65       55.16      6.86 o
  -5   1  16        4.90        1.46      5.21 o
  -4   1  16       48.10       36.16      4.40 o
  -3   1  16      431.54      445.17     16.50 o
  -2   1  16       54.51       56.11      4.90 o
  -1   1  16     1006.68      959.46     33.74 o
   0   1  16       22.41       20.07      3.45 o
   1   1  16      902.41      848.78     30.48 o
   2   1  16       67.87       68.50      4.76 o
   3   1  16      358.44      371.86     18.18 o
   4   1  16       37.05       25.56      4.67 o
   5   1  16       14.66       19.05      4.86 o
   6   1  16       71.67       74.05      6.74 o
   7   1  16        9.11        8.33      6.35 o
  -7   2  16       87.22      105.65      9.12 o
  -6   2  16        2.44       10.87      6.12 o
  -5   2  16       64.65       75.09      6.71 o
  -4   2  16        8.93        9.80      4.27 o
  -3   2  16       53.67       44.42      5.41 o
  -2   2  16      360.35      330.74     14.84 o
  -1   2  16      421.53      399.50     16.41 o
   0   2  16        1.09        1.23      3.04 o
   1   2  16      441.79      435.84     14.88 o
   2   2  16      392.95      385.19     14.38 o
   3   2  16       42.76       46.44      5.10 o
   4   2  16       28.10       23.86      4.54 o
   5   2  16       59.59       75.67      6.32 o
   6   2  16        1.60       11.21      5.75 o
   7   2  16       83.33       95.84      8.74 o
  -6   3  16      177.31      208.62     12.36 o
  -5   3  16       86.59       95.27      8.22 o
  -4   3  16       72.28       80.30      6.86 o
  -3   3  16       36.10       49.44      6.88 o
  -2   3  16      145.41      137.82      7.52 o
  -1   3  16      307.25      335.25     16.03 o
   0   3  16       96.12       92.28      6.21 o
   1   3  16      351.16      367.35     14.40 o
   2   3  16      129.27      113.83      9.61 o
   3   3  16       39.78       56.42      4.85 o
   4   3  16      100.32       94.03      7.34 o
   5   3  16      110.44      133.62      7.58 o
   6   3  16      193.17      238.88     10.92 o
  -6   4  16       15.21       23.31      8.59 o
  -5   4  16       76.92       63.04     10.97 o
  -4   4  16      117.64      128.48      9.96 o
  -3   4  16      267.23      237.42     14.19 o
  -2   4  16      448.27      467.11     19.78 o
  -1   4  16      234.98      238.77     10.21 o
   0   4  16       62.43       69.91      4.81 o
   1   4  16      216.41      229.37     10.30 o
   2   4  16      374.95      397.52     18.95 o
   3   4  16      246.65      230.98     11.74 o
   4   4  16      129.31      145.29      8.45 o
   5   4  16       88.18       90.83      7.21 o
   6   4  16       18.91       22.74      5.52 o
  -6   5  16       80.75      115.16     12.74 o
  -5   5  16      214.08      246.41     19.47 o
  -4   5  16       73.55       77.40      8.25 o
  -3   5  16       34.27       25.91      4.62 o
  -2   5  16       97.03       97.22      6.69 o
  -1   5  16       50.83       56.61      4.73 o
   0   5  16      560.62      564.66     19.71 o
   1   5  16       71.36       80.79      4.44 o
   2   5  16      109.03      110.45      6.61 o
   3   5  16       32.08       35.40      4.87 o
   4   5  16       59.80       91.29      6.84 o
   5   5  16      242.82      267.53     13.71 o
   6   5  16       64.89       84.76      7.70 o
  -5   6  16        1.34       14.05     10.23 o
  -4   6  16      142.22      137.68      9.12 o
  -3   6  16       22.48       13.89      5.75 o
  -2   6  16       52.62       47.94      6.95 o
  -1   6  16       11.37        7.10      3.32 o
   0   6  16      303.28      312.38     13.22 o
   1   6  16        9.20        9.21      3.57 o
   2   6  16       79.40       84.66      6.92 o
   3   6  16       21.82       30.41      6.14 o
   4   6  16      149.03      150.12     12.14 o
   5   6  16        1.92       11.14      7.16 o
  -4   7  16      244.11      259.76     13.57 o
  -3   7  16       21.24       18.86      6.14 o
  -2   7  16      254.95      268.88     15.60 o
  -1   7  16        7.29       18.98      4.47 o
   0   7  16      501.94      504.66     20.03 o
   1   7  16        3.09        5.74      4.02 o
   2   7  16      234.57      248.66     11.57 o
   3   7  16       17.91       12.03      6.51 o
   4   7  16      244.43      239.76     15.15 o
  -3   8  16       33.66       39.66      8.09 o
  -2   8  16        0.23       -4.58      4.83 o
  -1   8  16       75.44       63.21      6.37 o
   0   8  16      144.82      159.01      8.34 o
   1   8  16       95.14       97.72      6.04 o
   2   8  16        2.71        6.96      4.82 o
   3   8  16       25.97       34.22      7.34 o
  -1   9  16       37.98       43.17      6.67 o
   0   9  16       57.60       71.07      5.98 o
   1   9  16       61.60       66.41      5.76 o
   1   0  17       43.02       39.45      3.30 o
   2   0  17        0.32       -3.16      3.30 o
   3   0  17      332.53      339.15     15.57 o
   4   0  17        1.97        9.90      4.16 o
   5   0  17      167.52      177.13      9.91 o
   6   0  17        0.77        1.69      5.81 o
  -6   1  17       10.68       23.99      6.25 o
  -5   1  17       94.71       96.40      7.98 o
  -4   1  17      240.47      241.68     10.88 o
  -3   1  17       28.35       28.19      4.22 o
  -2   1  17       36.49       33.21      4.14 o
  -1   1  17      313.91      326.75     12.58 o
   0   1  17      535.71      539.47     20.96 o
   1   1  17      337.17      358.97     12.62 o
   2   1  17       53.90       48.61      4.36 o
   3   1  17       20.77       21.57      4.29 o
   4   1  17      237.41      237.76     11.96 o
   5   1  17      137.01      144.51      8.11 o
   6   1  17        7.58        9.74      6.32 o
  -6   2  17       15.87       22.98      6.67 o
  -5   2  17      206.17      234.80     12.59 o
  -4   2  17       73.63       79.30      5.69 o
  -3   2  17      650.93      656.24     27.45 o
  -2   2  17       56.71       56.44      5.32 o
  -1   2  17      270.27      283.70     11.93 o
   0   2  17      331.26      321.55     14.98 o
   1   2  17      257.80      263.83     11.36 o
   2   2  17       66.36       65.59      4.68 o
   3   2  17      577.07      610.49     27.15 o
   4   2  17       74.62       70.88      6.01 o
   5   2  17      235.92      250.54     12.60 o
   6   2  17        8.71        3.65      5.96 o
  -6   3  17       33.83       33.77      6.98 o
  -5   3  17       51.76       42.65      6.93 o
  -4   3  17      159.47      183.93      9.95 o
  -3   3  17        6.79       19.47      5.32 o
  -2   3  17       23.91       12.48      5.29 o
  -1   3  17       62.27       71.53      6.80 o
   0   3  17       16.32       14.63      4.61 o
   1   3  17      101.65      108.67      5.63 o
   2   3  17       32.65       35.55      5.44 o
   3   3  17       17.46       14.11      4.84 o
   4   3  17      140.19      147.31     10.47 o
   5   3  17       70.30       68.33      5.95 o
   6   3  17       33.34       25.81      5.67 o
  -5   4  17       11.51        4.60      7.83 o
  -4   4  17      131.08      145.16     10.76 o
  -3   4  17       34.98       49.89      5.76 o
  -2   4  17       86.96       92.59      7.88 o
  -1   4  17      145.05      175.97     10.11 o
   0   4  17      293.32      288.02     13.98 o
   1   4  17      115.99      127.89      6.98 o
   2   4  17       97.00       87.44      6.15 o
   3   4  17       22.98       30.13      5.44 o
   4   4  17      130.37      150.70      8.89 o
   5   4  17        5.09       -1.53      5.71 o
  -5   5  17        4.09        1.36     14.56 o
  -4   5  17      271.56      261.03     15.59 o
  -3   5  17       30.52       33.33      5.03 o
  -2   5  17      502.21      495.49     22.78 o
  -1   5  17       60.89       62.40     11.74 o
   0   5  17      493.42      476.52     21.52 o
   1   5  17       51.16       39.34      4.12 o
   2   5  17      497.68      528.94     20.47 o
   3   5  17       26.58       26.00      5.15 o
   4   5  17      244.21      254.12     13.32 o
   5   5  17        4.94       -0.25      5.75 o
  -4   6  17       35.23       34.88      8.68 o
  -3   6  17       39.99       36.55      6.27 o
  -2   6  17      198.52      190.21     13.18 o
  -1   6  17       26.18       27.51      6.66 o
   0   6  17      259.93      220.03     13.72 o
   1   6  17       22.26       24.87      4.50 o
   2   6  17      252.84      244.79     11.69 o
   3   6  17       29.09       18.73      9.86 o
   4   6  17       15.31       22.18      6.85 o
  -3   7  17       44.81       40.62      6.75 o
  -2   7  17      121.88      124.86     10.95 o
  -1   7  17        0.67       -7.10      7.10 o
   0   7  17       20.60       22.64      6.90 o
   1   7  17        2.80        2.64      4.57 o
   2   7  17      112.19      131.25      8.46 o
   3   7  17       50.64       49.42      7.80 o
  -1   8  17      106.05      120.23     10.39 o
   0   8  17       10.52        9.54      4.79 o
   1   8  17      109.97      109.25      7.81 o
   0   0  18       79.95       83.21      9.58 o
   1   0  18      593.39      587.24     25.11 o
   2   0  18       43.54       49.98      4.31 o
   3   0  18       37.64       49.18      5.07 o
   4   0  18       88.52      115.63      7.61 o
   5   0  18      189.03      212.11     11.58 o
  -5   1  18       65.21       79.78     12.05 o
  -4   1  18       27.56       27.57      5.32 o
  -3   1  18      190.85      203.07     10.07 o
  -2   1  18       79.02       69.00      5.29 o
  -1   1  18       41.69       58.29      4.18 o
   0   1  18        4.37        4.14      2.72 o
   1   1  18       22.91       32.09      3.66 o
   2   1  18       90.09       93.77      5.25 o
   3   1  18      224.84      253.29     11.40 o
   4   1  18       26.10       25.63      5.16 o
   5   1  18       55.51       59.77      6.50 o
  -5   2  18      114.04      133.94      8.83 o
  -4   2  18       56.67       62.18      6.31 o
  -3   2  18       68.76       75.93      5.69 o
  -2   2  18       57.87       58.32      5.56 o
  -1   2  18      183.37      191.54      8.73 o
   0   2  18       29.50       31.71      4.81 o
   1   2  18      125.33      134.92     10.08 o
   2   2  18       68.61       76.56      6.39 o
   3   2  18       69.49       74.00      6.72 o
   4   2  18       34.15       43.69      6.45 o
   5   2  18       82.56      108.07      8.15 o
  -5   3  18       94.99       77.07      7.41 o
  -4   3  18       51.02       50.16      6.34 o
  -3   3  18       44.87       55.53      6.06 o
  -2   3  18      240.72      236.63     11.09 o
  -1   3  18        6.64       13.81      5.77 o
   0   3  18      690.29      629.55     24.47 o
   1   3  18       10.59       15.01      6.16 o
   2   3  18      250.30      245.91     10.95 o
   3   3  18       70.37       82.22      9.75 o
   4   3  18       45.39       42.23      5.95 o
   5   3  18       74.89       58.25      7.51 o
  -4   4  18      134.63      140.70     10.48 o
  -3   4  18      159.98      155.48      9.65 o
  -2   4  18      318.69      316.71     17.35 o
  -1   4  18      222.97      234.50     14.64 o
   0   4  18        7.89       11.08      6.56 o
   1   4  18      212.31      251.70     12.69 o
   2   4  18      380.23      395.78     15.49 o
   3   4  18      163.68      169.88      9.25 o
   4   4  18      154.00      176.29      9.61 o
  -4   5  18       54.90       78.07     11.77 o
  -3   5  18        3.39       -2.82      7.22 o
  -2   5  18       50.67       45.40      9.74 o
  -1   5  18       50.94       50.23     14.95 o
   0   5  18      152.59      141.55      8.94 o
   1   5  18       53.50       69.78      6.59 o
   2   5  18       54.03       57.57      8.93 o
   3   5  18        2.36        7.20      4.77 o
   4   5  18       32.41       43.05      6.27 o
  -3   6  18        1.85       11.68      7.50 o
  -2   6  18      123.99      140.79     14.82 o
  -1   6  18       59.97       44.53     10.29 o
   0   6  18        7.02       10.57      9.32 o
   1   6  18       55.18       41.44      7.86 o
   2   6  18      152.06      162.75      9.41 o
   3   6  18        2.51        8.60      6.10 o
  -1   7  18       33.91       18.22     12.62 o
   0   7  18      191.31      219.16     17.98 o
   1   7  18       24.42       22.80      8.27 o
   1   0  19      150.41      149.32      8.68 o
   2   0  19       17.16       31.30      4.11 o
   3   0  19      197.71      204.11     10.63 o
   4   0  19        2.64        9.06      5.22 o
  -4   1  19       40.38       38.19      5.97 o
  -3   1  19        3.97        7.71      4.05 o
  -2   1  19      111.52       96.25      6.05 o
  -1   1  19      143.12      144.02      7.37 o
   0   1  19        4.45        2.91      5.64 o
   1   1  19      165.32      169.38     10.35 o
   2   1  19      116.30      113.09      6.84 o
   3   1  19        3.71       11.74      5.25 o
   4   1  19       36.45       48.53      9.92 o
  -4   2  19       82.14       92.91      7.90 o
  -3   2  19      396.53      430.58     16.00 o
  -2   2  19      167.08      172.30      7.59 o
  -1   2  19      109.87      108.06      6.97 o
   0   2  19       45.26       40.96      6.62 o
   1   2  19      121.90      124.87     11.10 o
   2   2  19      142.22      129.34     10.60 o
   3   2  19      377.18      420.63     22.26 o
   4   2  19       99.67      133.40      8.91 o
  -4   3  19       14.37       23.42      6.18 o
  -3   3  19       51.45       44.36      6.71 o
  -2   3  19       39.49       31.67      5.37 o
  -1   3  19      218.37      224.88     12.23 o
   0   3  19       66.20       74.25      7.99 o
   1   3  19      233.99      246.47     12.34 o
   2   3  19       40.09       40.59      6.36 o
   3   3  19       51.51       48.09      5.59 o
   4   3  19        2.40       12.06      5.51 o
  -3   4  19        2.57       -2.39      5.30 o
  -2   4  19       27.65       15.62      5.80 o
  -1   4  19       85.50       87.20     10.01 o
   0   4  19       27.14       38.68      7.34 o
   1   4  19      104.43       98.96      7.53 o
   2   4  19       12.95        3.97      5.98 o
   3   4  19        3.72        4.67      4.86 o
  -2   5  19       73.54       80.91      9.20 o
  -1   5  19       31.42        9.47      9.32 o
   0   5  19       50.60       68.98     11.49 o
   1   5  19       29.16       28.45     14.57 o
   2   5  19       59.93       69.02      9.02 o
   0   6  19      389.52      402.08     29.12 o
   0   0  20       36.89       36.88     12.81 o
   1   0  20      407.16      425.82     23.00 o
   2   0  20       64.22       62.12      8.04 o
   3   0  20       26.01       31.49      5.95 o
  -3   1  20      361.01      389.18     15.49 o
  -2   1  20        0.53        0.76      3.76 o
  -1   1  20      128.28      122.24      8.06 o
   0   1  20       53.63       39.70      7.46 o
   1   1  20      158.66      135.03      9.70 o
   2   1  20        0.98        0.99      7.36 o
   3   1  20      389.12      421.18     18.86 o
  -3   2  20        7.84       12.70      4.92 o
  -2   2  20       31.98       36.52      4.55 o
  -1   2  20      207.31      216.10      9.48 o
   0   2  20       54.74       58.80      8.28 o
   1   2  20      231.98      238.58     13.82 o
   2   2  20       13.87       27.36      7.43 o
   3   2  20        5.81        8.11      7.40 o
  -2   3  20        6.61        0.17      5.31 o
  -1   3  20       76.59       84.70      7.81 o
   0   3  20      278.23      287.79     17.28 o
   1   3  20       59.57       72.82      9.39 o
   2   3  20       18.70       18.87      6.51 o
  -1   4  20       10.72        9.67      6.12 o
   0   4  20      139.55      147.66     11.18 o
   1   4  20       17.14       23.53      7.65 o
   0   1  21        8.71       -2.58      9.32 o
 
